# Supplementary material for: Crystal structure, Hirshfeld surface analysis and inter­action energy and DFT studies of 1-methyl-3-(prop-2-yn-1-yl)-2,3-di­hydro-1H-1,3-benzo­diazol-2-one
Source: Acta Crystallogr E Crystallogr Commun. 2019 Nov 29;75(Pt 12):1940–6. doi: 10.1107/S2056989019015779 (PMC6895944; doi:10.1107/S2056989019015779)
Supplement: Supplementary file 1 [file e-75-01940-sup1.cif]

##############################################################################
#                                                                            #
# This CIF contains the data in a paper accepted for publication in          #
# Acta Crystallographica Section E. It conforms to the requirements of       #
# Notes for Authors for Acta Crystallographica Section E, and has been       #
# peer reviewed under the auspices of the IUCr Commission on Journals.       #
#                                                                            #
# Full details of the Crystallographic Information File format               #
# are given in the paper "The Crystallographic Information File (CIF):       #
# a New Standard Archive File for Crystallography" by S. R. Hall, F. H.      #
# Allen and I. D. Brown [Acta Cryst. (1991), A47, 655-685].                  #
#                                                                            #
# The current version of the core CIF dictionary is obtainable from          #
# ftp://ftp.iucr.org/pub/cif_core.dic.                                       #
#                                                                            #
# Software is freely available for graphical display of the structure(s)     #
# in this CIF. For information consult the CIF software page                 #
# http://www.iucr.org/resources/cif/software.                                #
#                                                                            #
# This file may be used for bona fide research purposes within the           #
# scientific community so long as proper attribution is given to the journal # 
# article from which it was obtained.                                        #
#                                                                            #
##############################################################################
data_I
_audit_creation_method     'SHELXL-2018/3'
_chemical_name_systematic
;
1-Methyl-3-(prop-2-yn-1-yl)-2,3-dihydro-1<i>H</i>-1,3-benzodiazol-2-one
;
_chemical_name_common     ?
_chemical_formula_moiety     'C11 H10 N2 O'
_chemical_formula_sum     'C11 H10 N2 O'
_chemical_formula_iupac     'C11 H10 N2 O'
_chemical_formula_weight     186.21
_chemical_melting_point     ?
_space_group_crystal_system     monoclinic
_space_group_name_H-M_alt     'P 21/n'
_space_group_name_Hall     '-P 2yn'
loop_
    _space_group_symop_operation_xyz
    'x, y, z'
    '-x+1/2, y+1/2, -z+1/2'
    '-x, -y, -z'
    'x-1/2, -y-1/2, z-1/2'
_cell_length_a     7.1507(3)
_cell_length_b     8.8177(4)
_cell_length_c     15.4602(7)
_cell_angle_alpha     90
_cell_angle_beta     97.914(2)
_cell_angle_gamma     90
_cell_volume     965.52(7)
_cell_formula_units_Z     4
_cell_measurement_reflns_used     5848
_cell_measurement_theta_min     5.7788
_cell_measurement_theta_max     70.1025
_cell_measurement_temperature     150(2)
_exptl_crystal_description     plate
_exptl_crystal_colour     colourless
_exptl_crystal_size_max     0.323
_exptl_crystal_size_mid     0.313
_exptl_crystal_size_min     0.118
_exptl_crystal_density_diffrn     1.281
_exptl_crystal_density_meas     ?
_exptl_crystal_density_method     'not measured'
_exptl_crystal_F_000     392
_exptl_absorpt_coefficient_mu     0.682
_exptl_absorpt_correction_type     multi-scan
_exptl_absorpt_process_details
;
(<i>SADABS</i>; Krause <i>et al.</i>, 2015)
;
_exptl_absorpt_correction_T_min     0.83
_exptl_absorpt_correction_T_max     0.92
_diffrn_ambient_temperature     150(2)
_diffrn_source     'INCOATEC I\mS micro-focus source'
_diffrn_radiation_type     CuK\a
_diffrn_radiation_wavelength     1.54178
_diffrn_radiation_monochromator     mirror
_diffrn_measurement_device_type     'Bruker D8 VENTURE PHOTON 100 CMOS'
_diffrn_measurement_method     '\w scans'
_diffrn_detector_area_resol_mean     10.4167
_diffrn_reflns_number     6896
_diffrn_reflns_av_R_equivalents     0.0300
_diffrn_reflns_av_unetI/netI     0.0280
_diffrn_reflns_theta_min     5.779
_diffrn_reflns_theta_max     70.122
_diffrn_reflns_theta_full     68.000
_diffrn_measured_fraction_theta_max     0.989
_diffrn_measured_fraction_theta_full     0.989
_diffrn_reflns_limit_h_min     -8
_diffrn_reflns_limit_h_max     8
_diffrn_reflns_limit_k_min     -10
_diffrn_reflns_limit_k_max     9
_diffrn_reflns_limit_l_min     -18
_diffrn_reflns_limit_l_max     18
_refine_special_details
;
Refinement of F^2^ against ALL reflections.  The weighted R-factor wR and
goodness of fit S are based on F^2^, conventional R-factors R are based
on F, with F set to zero for negative F^2^. The threshold expression of
F^2^ > 2sigma(F^2^) is used only for calculating R-factors(gt) etc. and is
not relevant to the choice of reflections for refinement.  R-factors based
on F^2^ are statistically about twice as large as those based on F, and R-
factors based on ALL data will be even larger.
;
_reflns_number_total     1812
_reflns_number_gt     1679
_reflns_threshold_expression     'I > 2\s(I)'
_refine_ls_structure_factor_coef     Fsqd
_refine_ls_matrix_type     full
_refine_ls_R_factor_all     0.0355
_refine_ls_R_factor_gt     0.0329
_refine_ls_wR_factor_gt     0.0831
_refine_ls_wR_factor_ref     0.0856
_refine_ls_goodness_of_fit_ref     1.060
_refine_ls_restrained_S_all     1.060
_refine_ls_number_reflns     1812
_refine_ls_number_parameters     168
_refine_ls_number_restraints     0
_refine_ls_hydrogen_treatment     refall
_refine_ls_weighting_scheme     calc
_refine_ls_weighting_details
              'w=1/[\s^2^(Fo^2^)+(0.0402P)^2^+0.2239P] where P=(Fo^2^+2Fc^2^)/3'
_atom_sites_solution_hydrogens     difmap
_atom_sites_solution_primary     dual
_atom_sites_solution_secondary     difmap
_refine_ls_shift/su_max     0.000
_refine_ls_shift/su_mean     0.000
_refine_diff_density_max     0.183
_refine_diff_density_min     -0.189
_refine_ls_extinction_method
;
<i>SHELXL2018</i> (Sheldrick, 2015<i>b</i>)
;
_refine_ls_extinction_coef     0.0100(12)
_refine_ls_extinction_expression
                                  'Fc^*^=kFc[1+0.001xFc^2^\l^3^/sin(2\q)]^-1/4^'
loop_
    _atom_type_symbol
    _atom_type_description
    _atom_type_scat_dispersion_real
    _atom_type_scat_dispersion_imag
    _atom_type_scat_source
    'C' 'C' 0.0181 0.0091
                         'International Tables Vol C Tables 4.2.6.8 and 6.1.1.4'
    'H' 'H' 0.0000 0.0000
                         'International Tables Vol C Tables 4.2.6.8 and 6.1.1.4'
    'N' 'N' 0.0311 0.0180
                         'International Tables Vol C Tables 4.2.6.8 and 6.1.1.4'
    'O' 'O' 0.0492 0.0322
                         'International Tables Vol C Tables 4.2.6.8 and 6.1.1.4'
_computing_data_collection
;
<i>APEX3</i> (Bruker, 2016)
;
_computing_cell_refinement
;
<i>SAINT</i> (Bruker, 2016)
;
_computing_data_reduction
;
<i>SAINT</i>  (Bruker, 2016)
;
_computing_structure_solution
;
<i>SHELXT</i> (Sheldrick, 2015<i>a</i>)
;
_computing_structure_refinement
;
<i>SHELXL2018</i> (Sheldrick, 2015<i>b</i>)
;
_computing_molecular_graphics
;
<i>DIAMOND</i> (Brandenburg & Putz, 2012)
;
_computing_publication_material
;
<i>SHELXTL</i> (Sheldrick, 2008)
;
loop_
    _atom_site_type_symbol
    _atom_site_label
    _atom_site_fract_x
    _atom_site_fract_y
    _atom_site_fract_z
    _atom_site_U_iso_or_equiv
    _atom_site_adp_type
    _atom_site_calc_flag
    _atom_site_occupancy
    _atom_site_disorder_assembly
    _atom_site_disorder_group
    O O1 0.31019(11) 0.82725(9) 0.64517(6) 0.0345(2) Uani d 1 . .
    N N1 0.24854(12) 0.64929(11) 0.53316(6) 0.0280(2) Uani d 1 . .
    N N2 0.36075(12) 0.56773(10) 0.66470(6) 0.0250(2) Uani d 1 . .
    C C1 0.33940(14) 0.44082(11) 0.61080(7) 0.0235(2) Uani d 1 . .
    C C2 0.37638(15) 0.28918(12) 0.62754(8) 0.0289(3) Uani d 1 . .
    H H2 0.426(2) 0.2543(16) 0.6872(10) 0.039(4) Uiso d 1 . .
    C C3 0.34025(16) 0.18941(14) 0.55731(8) 0.0353(3) Uani d 1 . .
    H H3 0.364(2) 0.0783(17) 0.5684(10) 0.043(4) Uiso d 1 . .
    C C4 0.27117(17) 0.24106(15) 0.47421(8) 0.0378(3) Uani d 1 . .
    H H4 0.246(2) 0.1678(17) 0.4255(10) 0.046(4) Uiso d 1 . .
    C C5 0.23359(16) 0.39392(15) 0.45751(7) 0.0339(3) Uani d 1 . .
    H H5 0.190(2) 0.4305(16) 0.3992(10) 0.042(4) Uiso d 1 . .
    C C6 0.26803(14) 0.49324(12) 0.52720(7) 0.0255(3) Uani d 1 . .
    C C7 0.30715(14) 0.69684(12) 0.61712(7) 0.0260(2) Uani d 1 . .
    C C8 0.17860(17) 0.75002(16) 0.46162(8) 0.0381(3) Uani d 1 . .
    H H8A 0.255(3) 0.747(2) 0.4146(13) 0.076(6) Uiso d 1 . .
    H H8B 0.176(3) 0.854(2) 0.4867(13) 0.072(5) Uiso d 1 . .
    H H8C 0.044(2) 0.7264(17) 0.4370(10) 0.047(4) Uiso d 1 . .
    C C9 0.44506(16) 0.56993(13) 0.75585(7) 0.0283(3) Uani d 1 . .
    H H9A 0.4344(19) 0.6753(16) 0.7764(9) 0.033(3) Uiso d 1 . .
    H H9B 0.376(2) 0.5012(16) 0.7898(9) 0.038(3) Uiso d 1 . .
    C C10 0.64427(15) 0.52362(12) 0.76752(7) 0.0281(3) Uani d 1 . .
    C C11 0.80385(17) 0.48197(14) 0.77883(8) 0.0342(3) Uani d 1 . .
    H H11 0.938(2) 0.4443(17) 0.7926(10) 0.050(4) Uiso d 1 . .
loop_
    _atom_site_aniso_label
    _atom_site_aniso_U_11
    _atom_site_aniso_U_22
    _atom_site_aniso_U_33
    _atom_site_aniso_U_12
    _atom_site_aniso_U_13
    _atom_site_aniso_U_23
    O1 0.0298(4) 0.0254(4) 0.0471(5) 0.0006(3) 0.0015(3) -0.0012(3)
    N1 0.0239(4) 0.0309(5) 0.0277(5) -0.0020(3) -0.0012(4) 0.0074(4)
    N2 0.0254(5) 0.0249(5) 0.0236(4) 0.0005(3) -0.0007(3) -0.0007(3)
    C1 0.0196(5) 0.0264(5) 0.0244(5) -0.0023(4) 0.0028(4) -0.0014(4)
    C2 0.0249(5) 0.0281(6) 0.0337(6) -0.0008(4) 0.0041(4) 0.0011(4)
    C3 0.0298(6) 0.0300(6) 0.0469(7) -0.0021(4) 0.0088(5) -0.0072(5)
    C4 0.0339(6) 0.0427(7) 0.0384(6) -0.0083(5) 0.0107(5) -0.0158(5)
    C5 0.0286(6) 0.0486(7) 0.0248(6) -0.0089(5) 0.0048(4) -0.0032(5)
    C6 0.0207(5) 0.0307(6) 0.0254(5) -0.0046(4) 0.0037(4) 0.0014(4)
    C7 0.0189(5) 0.0261(5) 0.0328(6) -0.0007(4) 0.0025(4) 0.0025(4)
    C8 0.0294(6) 0.0450(7) 0.0380(7) -0.0013(5) -0.0019(5) 0.0189(6)
    C9 0.0296(6) 0.0332(6) 0.0218(5) 0.0004(4) 0.0019(4) -0.0014(4)
    C10 0.0333(6) 0.0293(5) 0.0206(5) -0.0018(4) -0.0004(4) 0.0014(4)
    C11 0.0330(6) 0.0381(6) 0.0298(6) 0.0022(5) -0.0016(4) 0.0030(5)
_geom_special_details
;
 All esds (except the esd in the dihedral angle between two l.s. planes)
 are estimated using the full covariance matrix.  The cell esds are taken
 into account individually in the estimation of esds in distances, angles
 and torsion angles; correlations between esds in cell parameters are only
 used when they are defined by crystal symmetry.  An approximate (isotropic)
 treatment of cell esds is used for estimating esds involving l.s. planes.
;
loop_
    _geom_bond_atom_site_label_1
    _geom_bond_atom_site_label_2
    _geom_bond_site_symmetry_2
    _geom_bond_distance
    _geom_bond_publ_flag
    O1 C7 . 1.2281(13) ?
    N1 C7 . 1.3735(14) ?
    N1 C6 . 1.3874(15) ?
    N1 C8 . 1.4526(14) ?
    N2 C7 . 1.3807(14) ?
    N2 C1 . 1.3910(13) ?
    N2 C9 . 1.4545(14) ?
    C1 C2 . 1.3805(15) ?
    C1 C6 . 1.4011(14) ?
    C2 C3 . 1.3937(17) ?
    C2 H2 . 0.991(15) ?
    C3 C4 . 1.3883(19) ?
    C3 H3 . 1.005(15) ?
    C4 C5 . 1.3915(19) ?
    C4 H4 . 0.989(16) ?
    C5 C6 . 1.3839(16) ?
    C5 H5 . 0.967(15) ?
    C8 H8A . 0.97(2) ?
    C8 H8B . 0.99(2) ?
    C8 H8C . 1.004(16) ?
    C9 C10 . 1.4689(16) ?
    C9 H9A . 0.988(14) ?
    C9 H9B . 0.978(15) ?
    C10 C11 . 1.1885(17) ?
    C11 H11 . 1.009(16) ?
loop_
    _geom_contact_atom_site_label_1
    _geom_contact_atom_site_label_2
    _geom_contact_distance
    _geom_contact_site_symmetry_1
    _geom_contact_site_symmetry_2
    _geom_contact_publ_flag
    O1 H9A 2.491(14) . . yes
    O1 H3 2.566(15) . 1_565 yes
    O1 H8B 2.516(19) . . yes
    O1 H9B 2.346(14) . 2_556 yes
    O1 H11 2.181(15) . 2_656 yes
    C2 C10 3.3889(16) . . yes
    C3 C8 3.5335(17) . 3_666 yes
    C4 C8 3.4947(17) . 3_566 yes
    C4 C7 3.5437(16) . 3_666 yes
    C5 C8 3.5884(17) . 3_566 yes
    C6 C6 3.5349(14) . 3_666 yes
    C9 O1 3.3198(14) . 2_546 yes
    C11 O1 3.1569(15) . 2_646 yes
    C2 H8A 2.82(2) . 3_666 yes
    C3 H8C 2.859(15) . 3_566 yes
    C3 H8A 2.92(2) . 3_666 yes
    C4 H8C 2.810(15) . 3_566 yes
    C5 H8C 2.935(15) . 3_566 yes
    C8 H5 2.983(14) . . yes
    C9 H2 2.975(14) . . yes
    C10 H4 2.976(15) . 4_666 yes
    C11 H5 2.865(15) . 3_666 yes
    C11 H4 2.705(15) . 4_666 yes
loop_
    _geom_angle_atom_site_label_1
    _geom_angle_atom_site_label_2
    _geom_angle_atom_site_label_3
    _geom_angle_site_symmetry_1
    _geom_angle_site_symmetry_3
    _geom_angle
    _geom_angle_publ_flag
    C7 N1 C6 . . 110.19(9) ?
    C7 N1 C8 . . 124.14(10) ?
    C6 N1 C8 . . 125.66(10) ?
    C7 N2 C1 . . 110.16(9) ?
    C7 N2 C9 . . 123.55(9) ?
    C1 N2 C9 . . 126.00(9) ?
    C2 C1 N2 . . 131.64(10) ?
    C2 C1 C6 . . 121.90(10) ?
    N2 C1 C6 . . 106.45(9) ?
    C1 C2 C3 . . 117.07(11) ?
    C1 C2 H2 . . 120.7(8) ?
    C3 C2 H2 . . 122.3(8) ?
    C4 C3 C2 . . 121.20(11) ?
    C4 C3 H3 . . 120.5(9) ?
    C2 C3 H3 . . 118.3(9) ?
    C3 C4 C5 . . 121.63(11) ?
    C3 C4 H4 . . 119.6(9) ?
    C5 C4 H4 . . 118.8(9) ?
    C6 C5 C4 . . 117.35(11) ?
    C6 C5 H5 . . 120.9(8) ?
    C4 C5 H5 . . 121.7(8) ?
    C5 C6 N1 . . 132.12(10) ?
    C5 C6 C1 . . 120.83(11) ?
    N1 C6 C1 . . 107.04(9) ?
    O1 C7 N1 . . 127.43(10) ?
    O1 C7 N2 . . 126.43(10) ?
    N1 C7 N2 . . 106.14(9) ?
    N1 C8 H8A . . 112.7(12) ?
    N1 C8 H8B . . 106.7(11) ?
    H8A C8 H8B . . 111.1(16) ?
    N1 C8 H8C . . 111.9(9) ?
    H8A C8 H8C . . 108.5(15) ?
    H8B C8 H8C . . 105.7(13) ?
    N2 C9 C10 . . 112.38(9) ?
    N2 C9 H9A . . 106.5(8) ?
    C10 C9 H9A . . 109.8(8) ?
    N2 C9 H9B . . 109.9(8) ?
    C10 C9 H9B . . 108.2(8) ?
    H9A C9 H9B . . 110.1(11) ?
    C11 C10 C9 . . 177.63(12) ?
    C10 C11 H11 . . 176.1(9) ?
loop_
    _geom_torsion_atom_site_label_1
    _geom_torsion_atom_site_label_2
    _geom_torsion_atom_site_label_3
    _geom_torsion_atom_site_label_4
    _geom_torsion_site_symmetry_1
    _geom_torsion_site_symmetry_2
    _geom_torsion_site_symmetry_3
    _geom_torsion_site_symmetry_4
    _geom_torsion
    _geom_torsion_publ_flag
    C7 N2 C1 C2 . . . . 178.91(11) ?
    C9 N2 C1 C2 . . . . 4.89(17) ?
    C7 N2 C1 C6 . . . . -0.69(11) ?
    C9 N2 C1 C6 . . . . -174.72(9) ?
    N2 C1 C2 C3 . . . . -179.33(10) ?
    C6 C1 C2 C3 . . . . 0.23(15) ?
    C1 C2 C3 C4 . . . . 0.37(16) ?
    C2 C3 C4 C5 . . . . -0.54(18) ?
    C3 C4 C5 C6 . . . . 0.08(17) ?
    C4 C5 C6 N1 . . . . 179.20(11) ?
    C4 C5 C6 C1 . . . . 0.52(15) ?
    C7 N1 C6 C5 . . . . -178.10(11) ?
    C8 N1 C6 C5 . . . . 1.27(18) ?
    C7 N1 C6 C1 . . . . 0.72(11) ?
    C8 N1 C6 C1 . . . . -179.91(9) ?
    C2 C1 C6 C5 . . . . -0.69(15) ?
    N2 C1 C6 C5 . . . . 178.96(9) ?
    C2 C1 C6 N1 . . . . -179.67(9) ?
    N2 C1 C6 N1 . . . . -0.02(11) ?
    C6 N1 C7 O1 . . . . 179.51(10) ?
    C8 N1 C7 O1 . . . . 0.13(17) ?
    C6 N1 C7 N2 . . . . -1.13(11) ?
    C8 N1 C7 N2 . . . . 179.49(9) ?
    C1 N2 C7 O1 . . . . -179.51(10) ?
    C9 N2 C7 O1 . . . . -5.31(16) ?
    C1 N2 C7 N1 . . . . 1.12(11) ?
    C9 N2 C7 N1 . . . . 175.32(9) ?
    C7 N2 C9 C10 . . . . -111.11(11) ?
    C1 N2 C9 C10 . . . . 62.16(13) ?
loop_
    _geom_hbond_atom_site_label_D
    _geom_hbond_atom_site_label_H
    _geom_hbond_atom_site_label_A
    _geom_hbond_site_symmetry_A
    _geom_hbond_distance_DH
    _geom_hbond_distance_HA
    _geom_hbond_distance_DA
    _geom_hbond_angle_DHA
    _geom_hbond_publ_flag
    C3 H3 O1 1_545 1.005(15) 2.566(15) 3.4885(15) 152.6(11) yes
    C8 H8C Cg1 3_566 1.004(16) 2.626(15) 3.5413(13) 151.1(12) yes
    C9 H9B O1 2_546 0.978(15) 2.347(15) 3.3198(14) 172.9(12) yes
    C11 H11 O1 2_646 1.010(15) 2.181(15) 3.1569(15) 162.1(12) yes
_shelx_space_group_comment
;
The symmetry employed for this shelxl refinement is uniquely defined
by the following loop, which should always be used as a source of
symmetry information in preference to the above space-group names.
They are only intended as comments.
;
_shelx_estimated_absorpt_T_min     0.810
_shelx_estimated_absorpt_T_max     0.924
_shelx_hkl_file
;
  -1   0   0    0.50    0.20
   1   0   0    0.30    0.20
  -3   0   0    0.80    0.70
   3   0   0    0.40    0.70
  -4   0   0    0.50    1.30
   5   0   0    1.50    1.00
   6   0   0  117.39    5.50
   6   0   0  119.39    5.40
  -6   0   0  120.29    5.40
   7   0   0   -0.10    0.70
   7   0   0    1.30    0.80
   8   0   0    0.60    0.90
   8   0   0   -0.60    0.70
  -1  -1   0 2272.67   91.59
   1  -1   0 2405.26   92.29
   1   1   0 2496.55   92.09
  -1   1   0 2339.67   91.49
   2  -1   0  543.95   21.40
  -2  -1   0  542.85   21.20
  -2   1   0  531.25   21.10
   3  -1   0  270.77   11.20
  -3  -1   0  252.57   10.90
   3   1   0  261.97   11.00
  -3   1   0  256.47   10.90
  -5  -1   0  215.28    9.30
   5  -1   0  224.28    9.30
   5  -1   0  222.98    9.20
   5   1   0  223.98    9.30
   6  -1   0  199.38    8.70
   6  -1   0  208.58    9.00
   6   1   0  206.18    8.70
   7  -1   0  164.88    7.10
   7  -1   0  164.88    7.10
   7   1   0  155.18    7.00
  -7   1   0  162.08    7.10
   7   1   0  169.58    7.10
   8  -1   0   22.00    1.60
   8  -1   0   22.80    1.80
   8   1   0   19.60    2.10
   8   1   0   23.40    1.60
   0   2   0   85.19    3.60
   0   2   0   88.39    3.60
  -1  -2   0   66.49    2.90
   1  -2   0   63.69    2.90
  -1   2   0   62.59    2.90
   1   2   0   67.29    2.90
   2  -2   0  418.86   16.40
  -2  -2   0  399.86   16.20
   2   2   0  406.96   16.20
  -2   2   0  407.06   16.20
  -3  -2   0   84.99    3.90
   3  -2   0   84.39    4.80
  -3  -2   0   94.89    4.60
  -3   2   0   87.09    4.50
   3   2   0   86.99    4.70
   4  -2   0   62.99    4.00
  -4  -2   0   56.59    3.00
  -4  -2   0   56.29    4.70
  -4  -2   0   59.29    3.10
  -4   2   0   57.89    4.40
   5  -2   0   92.89    4.70
   5  -2   0  101.29    4.60
  -5  -2   0   97.49    4.60
   5   2   0   95.49    4.70
   6  -2   0   10.70    1.90
  -6  -2   0    9.20    2.30
   6  -2   0    6.60    1.70
   6   2   0    9.60    1.80
   7  -2   0    0.60    0.80
   7   2   0    0.30    1.20
   7   2   0    0.40    1.60
   8  -2   0   21.40    1.60
   8  -2   0   22.40    1.70
   8   2   0   25.50    1.60
  -8   2   0   22.00    1.80
   0   3   0    0.00    0.40
   0   3   0    0.10    0.30
  -1  -3   0  459.55   18.90
  -1   3   0  479.55   18.80
   1   3   0  502.45   18.90
  -2  -3   0  955.20   37.90
  -2  -3   0 1018.40   37.50
   2  -3   0  992.20   38.00
   2   3   0  939.71   37.80
  -2   3   0  958.40   37.80
  -3  -3   0  745.73   29.70
   3  -3   0  729.53   30.70
  -3  -3   0  761.72   30.60
  -3   3   0  815.52   30.50
   3   3   0  777.42   31.10
   4  -3   0   18.50    2.60
  -4  -3   0   21.90    2.00
   4  -3   0   21.10    2.20
   4  -3   0   25.50    1.70
  -4  -3   0   20.60    1.70
   5  -3   0   81.99    4.10
  -5  -3   0   84.49    4.10
  -5  -3   0   84.39    4.50
   5  -3   0   74.39    4.30
   5   3   0   80.49    4.10
  -6  -3   0    1.50    1.00
   6  -3   0   -1.20    1.30
   6  -3   0    0.10    1.00
   6   3   0    0.00    1.00
   7  -3   0   14.10    1.70
   7  -3   0   16.20    1.70
  -7   3   0   13.30    1.50
   7   3   0   16.10    2.00
   8  -3   0    3.50    1.20
   8   3   0    3.20    0.90
   0   4   0 1561.74   59.09
   0   4   0 1509.15   59.09
  -1  -4   0  180.68    7.30
  -1   4   0  172.88    7.50
   1   4   0  180.18    7.60
  -2  -4   0  189.58    8.30
  -2  -4   0  192.08    7.80
  -2   4   0  190.38    8.20
   2   4   0  175.68    8.20
   3  -4   0  732.33   28.50
  -3  -4   0  760.02   28.70
  -3  -4   0  744.43   29.90
   3  -4   0  738.53   28.60
  -3  -4   0  722.83   28.60
   3  -4   0  692.63   28.80
  -3   4   0  756.52   29.60
   4  -4   0  106.29    5.10
   4  -4   0   99.49    4.80
   4  -4   0  108.89    5.10
  -4  -4   0  100.39    4.80
   4  -4   0   99.69    4.60
  -4  -4   0  108.19    4.90
  -5  -4   0    4.60    1.40
   5  -4   0    0.80    0.90
   5  -4   0   -0.60    1.00
  -5  -4   0   -0.70    0.70
   5  -4   0    0.90    0.70
   5  -4   0    0.10    0.80
  -6  -4   0   88.89    4.60
   6  -4   0   88.79    4.50
   6  -4   0   94.49    4.60
   6  -4   0   92.99    4.40
   6   4   0   92.99    4.50
   7  -4   0    1.10    0.80
  -7  -4   0    1.60    1.70
   7  -4   0    1.40    0.70
  -7   4   0    3.30    1.10
   8  -4   0    9.20    1.10
  -8   4   0    8.00    1.00
   8   4   0    6.60    1.00
   0  -5   0   -0.80    0.90
   0   5   0    0.50    1.00
   0   5   0    2.20    1.20
  -1  -5   0   24.50    1.80
   1   5   0   21.70    2.40
  -1   5   0   22.50    2.40
   2  -5   0  500.85   19.50
   2  -5   0  449.76   19.60
   2  -5   0  480.25   19.70
   2  -5   0  567.54   20.00
  -2  -5   0  507.45   19.60
  -2  -5   0  469.75   19.50
   3  -5   0    7.30    1.50
  -3  -5   0    3.20    1.40
   3  -5   0    6.80    1.30
   3  -5   0    7.80    2.00
  -3  -5   0    5.90    1.30
   4  -5   0  784.32   29.90
   4  -5   0  761.22   29.20
  -4  -5   0  767.42   29.60
   4  -5   0  751.62   29.40
  -4  -5   0  728.63   29.40
   4  -5   0  717.43   29.60
   5  -5   0   17.20    2.10
   5  -5   0   19.40    1.60
   5  -5   0   20.00    1.80
   5  -5   0   20.30    2.10
  -5  -5   0   18.10    1.70
  -5  -5   0   19.00    2.00
   6  -5   0   60.39    3.90
   6  -5   0   63.79    3.40
   6  -5   0   70.49    3.70
  -6  -5   0   61.99    3.60
   6   5   0   66.39    3.50
   7  -5   0    4.00    1.30
   7  -5   0    4.30    1.10
  -7  -5   0    7.50    2.30
  -7   5   0    5.20    1.00
   0  -6   0   66.79    3.50
   0  -6   0   61.79    3.90
   0  -6   0   67.59    3.60
   1  -6   0    8.40    1.90
   1  -6   0    9.10    1.90
   1  -6   0   10.80    1.70
  -1  -6   0    7.90    1.60
  -1  -6   0   11.80    2.00
  -1  -6   0   12.90    1.80
   2  -6   0  441.66   18.10
  -2  -6   0  441.96   18.30
   2  -6   0  471.65   18.30
  -2  -6   0  447.86   18.30
  -2  -6   0  481.85   18.20
   2  -6   0  476.15   18.20
   2  -6   0  450.55   18.40
  -3  -6   0   23.20    2.00
   3  -6   0   24.00    1.90
   3  -6   0   20.80    2.20
   3  -6   0   24.20    2.00
   3  -6   0   23.30    2.10
  -3  -6   0   23.40    2.00
   4  -6   0   79.19    3.90
   4  -6   0   82.59    4.30
  -4  -6   0   82.09    4.00
   4  -6   0   82.89    4.20
   4  -6   0   78.49    3.80
  -5  -6   0   27.10    2.10
   5  -6   0   32.20    2.10
  -5  -6   0   26.60    2.30
   5  -6   0   33.70    2.30
   5  -6   0   33.20    2.40
   6  -6   0   -0.60    0.60
   6  -6   0    0.90    0.70
   6  -6   0    2.10    0.90
  -6  -6   0    0.90    1.10
   7  -6   0   45.10    2.60
  -7   6   0   45.30    2.20
   0  -7   0    0.70    1.30
   0  -7   0    0.80    0.90
   1  -7   0  263.47   11.10
  -1  -7   0  268.27   11.10
   1  -7   0  271.17   10.90
   1  -7   0  253.37   10.90
  -1  -7   0  279.77   11.00
  -1  -7   0  266.97   11.10
   2  -7   0    2.50    0.90
  -2  -7   0    1.90    0.80
   2  -7   0    1.90    0.90
   2  -7   0    2.90    1.10
  -2  -7   0    0.10    0.90
   2  -7   0    1.50    0.80
  -2  -7   0    4.80    1.70
  -3  -7   0  131.59    6.00
   3  -7   0  133.09    6.00
   3  -7   0  126.59    6.10
   3  -7   0  130.59    5.70
  -3  -7   0  136.79    5.90
   3  -7   0  128.59    5.80
  -3  -7   0  132.99    6.20
   4  -7   0    7.90    1.20
  -4  -7   0    8.60    1.60
   4  -7   0    7.90    1.60
   4  -7   0   10.70    1.40
  -4  -7   0    6.90    1.50
   5  -7   0    5.80    1.20
   5  -7   0    5.30    1.50
  -5  -7   0    4.30    1.50
   5  -7   0    3.70    1.10
  -5  -7   0    3.20    0.80
  -6  -7   0   55.39    3.00
   6  -7   0   54.39    2.60
   6  -7   0   54.59    3.90
   0  -8   0  209.28    8.90
   0  -8   0  208.88    8.80
   1  -8   0   10.40    1.80
   1  -8   0    9.80    1.80
   1  -8   0    9.20    1.60
  -1  -8   0    7.40    1.70
  -1  -8   0    7.80    1.50
   2  -8   0   46.80    2.90
   2  -8   0   48.40    2.80
  -2  -8   0   40.50    3.10
  -2  -8   0   53.79    2.80
   2  -8   0   48.70    2.90
  -2  -8   0   47.60    2.90
   3  -8   0   14.60    1.70
   3  -8   0   15.70    1.90
  -3  -8   0   12.00    2.00
  -3  -8   0   15.50    1.60
   3  -8   0   15.60    1.60
  -4  -8   0  344.87   13.60
  -4  -8   0  334.17   13.30
   4  -8   0  321.07   13.40
   4  -8   0  317.77   13.20
   4  -8   0  333.97   13.20
  -5  -8   0   49.40    2.80
   5  -8   0   48.80    2.50
  -5  -8   0   49.40    2.50
   5  -8   0   51.19    3.10
   0  -9   0   -0.30    0.70
   0  -9   0   -0.80    0.90
  -1  -9   0    6.40    1.30
  -1  -9   0    2.70    0.90
   1  -9   0    4.90    1.40
   1  -9   0    5.30    1.30
   1  -9   0    4.40    0.90
   2  -9   0  155.48    6.80
   2  -9   0  155.28    6.60
  -2  -9   0  156.38    6.70
   2  -9   0  157.38    6.60
  -2  -9   0  155.18    6.60
   3  -9   0    2.30    0.80
   3  -9   0    1.10    0.60
  -3  -9   0    1.10    1.10
  -3  -9   0    2.20    0.70
   3  -9   0    2.80    0.90
   4  -9   0  103.69    4.60
   4  -9   0  100.29    4.60
  -4  -9   0   99.69    4.40
  -4  -9   0  105.09    4.90
   0 -10   0   -0.80    0.70
   0 -10   0    0.30    0.70
   1 -10   0    9.50    1.30
   1 -10   0    7.10    2.20
  -1 -10   0   10.60    1.30
   2 -10   0    1.50    0.60
  -3 -10   0   88.39    3.90
   3 -10   0   95.19    4.00
   8   0  -1    0.30    0.70
   8   0  -1    0.60    1.00
   7   0  -1    5.30    1.80
   7   0  -1    9.50    1.50
  -7   0   1   10.50    2.10
   6   0  -1   -0.50    1.00
  -6   0   1   -0.10    1.20
   6   0  -1    0.20    0.80
   5   0  -1  423.56   16.90
  -4   0   1    0.20    1.20
  -3   0   1 6933.91  270.27
   3   0  -1 7067.49  269.67
  -2   0   1    0.60    0.30
   1   0  -1   38.50    1.70
  -1   0   1   37.80    1.70
   0   0  -1    0.10    0.10
   1   0   1 9999.00  382.66
   2   0   1    3.00    0.90
   3   0   1 1046.90   40.20
  -3   0  -1 1000.70   39.90
  -4   0  -1    0.30    1.40
   5   0   1    6.40    1.60
   6   0   1    0.20    0.90
   6   0   1    0.00    0.90
   7   0   1   74.89    3.70
   7   0   1   69.89    3.60
   8   0   1    0.40    0.70
   8   0   1   -0.90    0.70
   8  -1  -1   93.59    4.20
   8  -1  -1   91.49    4.20
   8   1  -1   89.49    4.10
   7  -1  -1    2.40    1.00
   7  -1  -1    3.60    0.90
   7   1  -1    3.90    1.30
   7   1  -1    3.00    1.10
  -7   1   1    2.70    1.00
   6  -1  -1  305.97   12.30
   6  -1  -1  296.57   12.30
   6   1  -1  295.87   12.30
  -5  -1   1  277.27   12.10
   5  -1  -1  327.57   12.20
   5  -1  -1  310.47   12.30
   5   1  -1  284.47   12.20
  -4  -1   1  261.97   11.40
  -4  -1   1  242.28   10.20
  -4   1   1  254.27   11.20
   3  -1  -1  904.11   35.10
  -3  -1   1  895.41   35.00
   3   1  -1  911.31   35.10
  -3   1   1  859.21   35.00
  -2  -1   1 6172.88  245.98
   2  -1  -1 6630.84  246.08
  -2   1   1 5919.21  245.58
   2   1  -1 6850.61  246.78
   1  -1  -1  658.33   25.50
  -1  -1   1  660.03   25.60
   1   1  -1  703.43   25.60
  -1   1   1  634.54   25.50
   1  -1   1   91.39    3.90
  -1  -1  -1   90.09    3.80
   1   1   1   92.39    3.80
  -1   1  -1   92.99    4.00
  -2  -1  -1   59.29    2.90
   2  -1   1   57.39    2.90
  -2   1  -1   58.79    3.20
  -3  -1  -1    0.10    0.70
   3  -1   1   -0.20    0.80
  -3   1  -1    0.90    0.70
   3   1   1    0.80    1.00
  -4  -1  -1  254.27   11.60
  -4  -1  -1  252.37   10.40
  -4   1  -1  265.27   11.60
  -5  -1  -1  213.38    9.50
   5  -1   1  232.58    9.50
   5  -1   1  239.08    9.50
   5   1   1  227.18    9.50
   6  -1   1   10.40    1.70
   6  -1   1    6.00    1.50
   6   1   1   10.30    1.60
   7  -1   1  344.07   13.50
   7  -1   1  350.76   13.60
  -7   1  -1  310.27   13.30
   7   1   1  325.17   13.40
   7   1   1  339.07   13.50
   8  -1   1   90.09    4.20
   8  -1   1   91.59    4.20
   8   1   1   96.29    4.20
   8   1   1   94.59    4.20
   8  -2  -1    0.20    0.90
   8  -2  -1    0.50    0.70
   8   2  -1    3.00    1.00
  -8   2   1    0.90    0.80
   7  -2  -1   30.70    2.20
   7  -2  -1   31.40    2.20
  -7   2   1   29.00    2.00
   7   2  -1   32.80    2.20
   7   2  -1   26.30    2.70
   6  -2  -1   16.00    2.00
  -6  -2   1   16.30    2.40
   6  -2  -1   17.20    2.00
   6   2  -1   20.00    2.20
   5  -2  -1   97.89    4.70
  -5  -2   1   99.29    4.60
   5  -2  -1   96.89    4.60
   5   2  -1   91.49    4.70
  -4  -2   1   36.80    4.00
  -4  -2   1   31.10    2.50
  -4  -2   1   35.90    2.20
  -4   2   1   36.40    3.70
   3  -2  -1   19.90    2.20
  -3  -2   1   22.00    2.10
  -3  -2   1   17.50    1.50
   3   2  -1   18.20    2.30
  -3   2   1   23.60    2.00
   2  -2  -1  329.67   13.30
  -2  -2   1  319.07   13.40
   2   2  -1  338.67   13.40
  -2   2   1  337.67   13.20
   1  -2  -1 1168.28   43.50
  -1  -2   1 1080.49   43.30
   1   2  -1 1142.29   43.30
  -1   2   1 1109.29   43.10
   0   2   1  545.45   20.00
   0   2  -1  522.75   20.30
   0   2   1  508.25   20.00
   0   2  -1  511.15   20.30
   1  -2   1 1526.85   59.49
  -1  -2  -1 1530.55   59.69
   1   2   1 1593.04   59.99
  -1   2  -1 1550.24   60.29
   2  -2   1    2.40    0.90
  -2  -2  -1    3.40    0.80
  -2   2  -1    3.80    0.90
   2   2   1    4.70    0.90
  -3  -2  -1  218.28    9.00
  -3  -2  -1  199.38    8.30
   3  -2   1  196.48    9.30
   3   2   1  193.38    9.10
  -3   2  -1  213.98    9.00
  -4  -2  -1   19.60    1.80
   4  -2   1   16.30    1.70
   4  -2   1   16.50    1.90
  -4  -2  -1   19.10    1.60
   5  -2   1   88.29    4.40
  -5  -2  -1   88.49    4.30
   5  -2   1   92.89    4.20
   5  -2   1   87.99    4.40
  -5  -2  -1   92.19    4.30
   5   2   1   86.89    4.40
   6  -2   1   43.30    2.80
   6  -2   1   45.40    3.00
  -6  -2  -1   42.70    3.20
   6   2   1   54.69    2.90
   7  -2   1    0.20    1.20
   7  -2   1    2.70    0.90
   7   2   1    0.80    0.90
  -7   2  -1    2.00    0.90
   8  -2   1   11.50    1.60
   8  -2   1   13.10    1.40
   8   2   1   13.80    1.20
   8   2   1   10.70    1.80
   8  -3  -1   16.80    1.40
   8  -3  -1   15.90    1.60
   8   3  -1   16.70    1.30
  -8   3   1   17.50    1.60
   7  -3  -1   53.09    2.90
   7  -3  -1   49.10    2.90
  -7   3   1   49.90    2.70
   6  -3  -1    1.20    0.90
  -6  -3   1   -0.90    1.00
   6  -3  -1   -0.20    0.90
   6   3  -1   -1.20    1.20
   5  -3  -1  123.89    5.80
  -5  -3   1  146.79    6.00
   5  -3  -1  131.39    6.00
   5  -3  -1  126.09    6.00
   5   3  -1  122.09    6.00
  -4  -3   1   37.40    2.20
   4  -3  -1   30.80    2.60
   4  -3  -1   32.00    2.60
   4  -3  -1   30.10    2.70
  -4  -3   1   39.10    2.40
   4  -3  -1   36.70    2.20
  -3  -3   1   68.69    3.30
  -3  -3   1   72.19    4.30
   3  -3  -1   72.49    4.40
  -3   3   1   68.89    3.90
   2  -3  -1  325.77   13.00
  -2  -3   1  326.47   13.20
  -2  -3   1  281.67   12.60
  -2   3   1  312.37   12.80
   2   3  -1  349.57   13.20
  -1   3   1  422.26   16.50
   1   3  -1  421.56   16.80
   0   3  -1  186.28    8.00
   0   3   1  193.58    7.70
   0   3   1  190.68    7.70
   0   3  -1  206.68    8.10
  -1  -3  -1 1577.34   60.19
   1   3   1 1580.04   60.19
  -1   3  -1 1551.54   60.39
  -2  -3  -1   28.80    1.70
  -2  -3  -1   28.10    2.00
   2  -3   1   34.50    2.60
   2   3   1   29.20    2.10
  -2   3  -1   29.40    2.10
  -3  -3  -1   92.29    4.00
  -3  -3  -1   88.79    4.90
  -3   3  -1   88.39    4.80
   3   3   1   77.49    5.00
   4  -3   1  455.95   18.70
  -4  -3  -1  485.55   18.60
   4  -3   1  458.25   18.70
   4  -3   1  446.96   18.50
  -4  -3  -1  489.15   18.50
   4  -3   1  473.65   18.40
   5  -3   1  247.98   10.10
   5  -3   1  238.88   10.40
   5  -3   1  245.58   10.30
  -5  -3  -1  248.58   10.40
  -5  -3  -1  263.57   10.30
  -6  -3  -1  452.85   18.50
   6  -3   1  465.35   18.40
   6  -3   1  463.95   18.50
   6   3   1  458.45   18.30
   7  -3   1  231.58    9.60
   7  -3   1  222.48    9.40
   7   3   1  232.68    9.40
   8  -3   1   23.00    1.80
   8   3   1   20.30    1.40
  -8   3  -1   17.70    1.60
   8  -4  -1    3.50    1.10
   8  -4  -1    1.00    0.70
   8   4  -1    0.50    0.50
  -8   4   1    0.10    0.60
  -7  -4   1    3.50    1.50
   7  -4  -1    4.20    1.30
   7  -4  -1    2.90    0.80
  -7   4   1    4.40    1.00
   6  -4  -1   38.40    2.40
   6  -4  -1   39.20    2.50
  -6  -4   1   31.80    2.60
   6  -4  -1   43.60    2.60
   6   4  -1   29.10    3.30
   5  -4  -1    0.90    1.00
   5  -4  -1    0.40    0.90
  -5  -4   1    0.10    0.70
  -5  -4   1    0.30    0.80
   5  -4  -1    0.20    0.90
   5   4  -1    0.80    1.30
   4  -4  -1   18.40    2.30
   4  -4  -1   19.10    1.90
  -4  -4   1   19.00    1.80
   4  -4  -1   20.40    1.70
   4  -4  -1   23.30    2.10
  -4  -4   1   21.60    1.80
   3  -4  -1   54.79    3.30
   3  -4  -1   48.90    3.00
   3  -4  -1   48.90    2.70
   3  -4  -1   46.10    3.00
  -3  -4   1   49.70    2.90
  -3  -4   1   53.19    2.80
  -3  -4   1   51.49    4.40
  -3   4   1   54.49    3.80
  -2  -4   1   75.69    3.40
  -2   4   1   71.79    3.70
   2   4  -1   69.19    4.20
  -1  -4   1  495.45   20.40
   1   4  -1  527.25   20.80
  -1   4   1  528.35   20.40
  -1   4   1  541.55   20.50
   0   4   1 1064.79   40.30
   0   4   1 1037.30   40.40
   0   4  -1 1028.80   40.70
   0   4  -1 1063.19   40.80
  -1  -4  -1  411.36   16.40
   1   4   1  415.56   16.50
  -1   4  -1  427.76   16.80
  -2  -4  -1   25.90    2.30
  -2  -4  -1   26.70    1.70
   2   4   1   23.40    2.40
  -2   4  -1   29.80    2.50
  -3  -4  -1    0.70    2.20
   3  -4   1    1.00    1.00
   3  -4   1    0.40    0.70
  -3  -4  -1    1.80    1.00
  -3  -4  -1    1.70    0.60
   3  -4   1    1.10    0.90
  -3  -4  -1    1.10    1.10
  -3   4  -1    2.90    1.90
   4  -4   1  335.87   13.70
   4  -4   1  340.77   13.60
   4  -4   1  321.77   13.90
  -4  -4  -1  346.27   13.70
  -4  -4  -1  367.46   14.70
   4  -4   1  335.07   14.00
  -5  -4  -1   68.59    3.50
   5  -4   1   63.59    3.60
   5  -4   1   64.79    3.70
  -5  -4  -1   67.09    3.60
   5  -4   1   63.49    3.40
   5  -4   1   66.39    3.30
   6  -4   1    3.50    1.00
   6  -4   1    4.50    1.50
   6  -4   1    2.10    1.00
  -6  -4  -1    2.50    1.00
   6   4   1    3.30    1.00
   7  -4   1  171.48    7.50
   7  -4   1  171.08    7.20
   7   4   1  170.08    7.10
   7  -5  -1   36.40    2.10
  -7  -5   1   37.80    2.90
   7  -5  -1   37.30    2.30
  -7   5   1   40.20    2.00
   6  -5  -1   76.49    4.50
   6  -5  -1   85.69    4.40
   6  -5  -1   87.29    4.20
  -6  -5   1   76.29    4.20
   5  -5  -1  253.97   10.40
   5  -5  -1  246.58   10.10
   5  -5  -1  242.38   10.60
  -5  -5   1  254.77   10.20
  -5  -5   1  228.68   10.40
   4  -5  -1   11.20    1.70
  -4  -5   1   16.60    1.80
   4  -5  -1   12.50    1.90
  -4  -5   1   14.40    1.70
   4  -5  -1   14.60    1.90
   4  -5  -1   16.20    1.50
   3  -5  -1  348.17   14.00
  -3  -5   1  351.46   14.00
   3  -5  -1  351.06   13.80
   3  -5  -1  348.07   13.70
  -3  -5   1  349.37   13.80
  -3  -5   1  311.37   13.90
   3  -5  -1  342.17   13.90
   2  -5  -1  237.78   10.20
  -2  -5   1  231.08   10.10
  -2  -5   1  268.37   10.20
   2  -5  -1  243.28   10.30
   2  -5  -1  252.67   10.10
  -1  -5   1  220.08    8.50
   1   5  -1  210.48    9.20
   1   5  -1  184.98    9.20
   0  -5   1  120.09    5.20
   0  -5  -1  116.29    5.20
   0   5   1  122.39    5.20
   0   5  -1  114.49    6.00
  -1  -5  -1 1385.16   50.49
  -1   5  -1 1380.26   88.89
  -1   5  -1 1186.08   51.09
   2  -5   1    0.00    1.00
   2  -5   1    1.70    0.90
  -2  -5  -1    2.10    1.00
  -2  -5  -1    1.00    0.50
   2  -5   1    0.50    1.00
  -2  -5  -1   -1.30    1.10
  -2   5  -1    1.60    2.20
   3  -5   1  289.47   12.70
   3  -5   1  320.87   12.50
   3  -5   1  317.77   12.60
  -3  -5  -1  338.27   12.70
  -3  -5  -1  299.67   12.70
   3  -5   1  312.97   12.80
  -3  -5  -1  307.77   12.80
   4  -5   1    2.00    0.80
   4  -5   1    2.00    0.70
   4  -5   1    2.00    0.90
  -4  -5  -1    1.20    0.80
  -4  -5  -1    1.90    0.90
   4  -5   1    2.30    1.30
  -5  -5  -1   40.40    2.70
   5  -5   1   36.00    2.80
   5  -5   1   38.00    2.70
   5  -5   1   39.50    2.50
   5  -5   1   41.70    2.40
  -5  -5  -1   39.60    2.50
   6  -5   1   10.40    2.10
   6  -5   1    6.40    1.50
  -6  -5  -1    8.80    1.70
   6  -5   1    8.30    1.60
   6   5   1    8.20    1.70
  -7  -5  -1   10.10    2.60
   7  -5   1   14.20    1.50
  -7   5  -1   13.60    1.20
   7  -6  -1   28.00    1.80
   7  -6  -1   35.70    2.60
  -7   6   1   31.00    1.70
   6  -6  -1   24.10    2.00
   6  -6  -1   25.80    1.70
   6  -6  -1   24.20    1.90
  -6  -6   1   25.80    2.30
   5  -6  -1   70.89    3.70
  -5  -6   1   66.09    3.80
   5  -6  -1   71.99    3.60
  -5  -6   1   74.09    3.60
   5  -6  -1   76.39    3.90
   4  -6  -1   59.59    3.50
   4  -6  -1   59.19    3.10
  -4  -6   1   64.49    3.30
   4  -6  -1   61.09    3.30
   4  -6  -1   60.19    3.40
   3  -6  -1   25.60    2.40
   3  -6  -1   23.50    2.10
   3  -6  -1   22.40    2.10
  -3  -6   1   24.60    2.10
  -3  -6   1   21.30    2.00
  -3  -6   1   18.90    2.50
   3  -6  -1   26.00    2.00
   2  -6  -1   37.80    2.40
   2  -6  -1   36.80    2.40
  -2  -6   1   31.90    2.80
   2  -6  -1   32.80    2.60
   2  -6  -1   34.60    2.40
  -2  -6   1   38.30    2.40
  -2  -6   1   32.60    2.40
   1  -6  -1   14.90    2.00
  -1  -6   1    8.60    1.60
   1  -6  -1   10.00    1.70
  -1  -6   1   10.70    2.00
  -1  -6   1    7.30    2.10
   1  -6  -1   11.70    1.70
   0  -6  -1    1.50    1.00
   0  -6  -1    6.30    2.20
   0  -6   1    2.80    1.20
   0  -6  -1    1.80    0.90
   0  -6   1    1.40    1.30
   0  -6  -1    3.60    1.00
   0  -6   1    1.00    1.20
   1  -6   1   12.60    2.20
   1  -6   1   14.60    2.10
  -1  -6  -1   17.90    1.80
  -1  -6  -1   14.90    2.00
   1  -6   1   13.80    1.90
  -1  -6  -1   10.30    1.80
   1  -6   1   18.30    1.90
  -2  -6  -1   24.00    1.90
   2  -6   1   20.50    2.20
   2  -6   1   24.30    2.10
   2  -6   1   28.20    2.20
   2  -6   1   24.80    2.00
  -2  -6  -1   28.10    2.30
  -3  -6  -1  751.62   29.80
  -3  -6  -1  747.83   29.80
  -3  -6  -1  762.62   30.00
   3  -6   1  737.83   29.90
   3  -6   1  739.23   29.60
   3  -6   1  812.92   29.80
   3  -6   1  775.82   29.90
   4  -6   1    0.10    0.80
   4  -6   1    0.20    1.10
   4  -6   1    1.80    1.00
   4  -6   1    1.20    0.70
  -4  -6  -1    0.50    0.80
  -4  -6  -1    0.40    0.70
  -5  -6  -1  331.77   13.00
   5  -6   1  328.67   13.20
   5  -6   1  324.67   12.90
   5  -6   1  322.97   12.80
   5  -6   1  306.77   13.00
  -5  -6  -1  301.07   13.20
  -6  -6  -1   -0.40    0.80
   6  -6   1   -0.20    0.70
   6  -6   1    0.70    1.00
   6  -6   1   -0.90    0.60
   7  -6   1   44.30    2.30
  -7   6  -1   43.50    2.10
   6  -7  -1  238.38    9.50
   6  -7  -1  235.48    9.90
  -6  -7   1  240.98    9.90
  -6   7   1  242.58    9.70
  -5  -7   1  293.87   12.40
   5  -7  -1  297.77   12.10
   5  -7  -1  297.47   12.00
   5  -7  -1  297.87   12.30
  -5  -7   1  303.27   12.00
   4  -7  -1  289.67   11.60
   4  -7  -1  274.27   11.70
   4  -7  -1  296.17   12.00
  -4  -7   1  276.27   12.00
  -4  -7   1  289.27   11.60
  -3  -7   1  489.65   19.30
   3  -7  -1  480.75   19.00
   3  -7  -1  480.95   19.40
  -3  -7   1  470.95   19.20
   3  -7  -1  474.55   19.30
  -3  -7   1  494.95   19.50
   3  -7  -1  490.65   19.20
   2  -7  -1  174.18    7.30
  -2  -7   1  159.28    7.20
   2  -7  -1  160.88    7.40
  -2  -7   1  160.98    7.40
   2  -7  -1  172.88    7.20
  -2  -7   1  178.48    7.50
  -1  -7   1  246.38   10.30
  -1  -7   1  265.67   10.20
  -1  -7   1  241.38   10.20
   1  -7  -1  233.88   10.10
   1  -7  -1  234.68   10.20
   1  -7  -1  241.98   10.10
   0  -7   1    6.00    1.30
   0  -7  -1    3.90    1.00
   0  -7  -1    2.20    0.80
  -1  -7  -1    4.60    1.40
   1  -7   1    1.30    0.90
  -1  -7  -1    0.60    1.00
  -1  -7  -1    0.60    0.90
   1  -7   1    0.20    0.90
   1  -7   1    0.60    1.10
  -2  -7  -1  947.11   33.50
   2  -7   1  819.52   33.30
   2  -7   1  852.71   33.20
   2  -7   1  822.62   33.20
  -2  -7  -1  864.11   33.30
   2  -7   1  809.22   33.00
  -2  -7  -1  843.22   33.20
   3  -7   1   -0.30    0.80
  -3  -7  -1   -0.10    0.70
  -3  -7  -1   -0.10    0.90
  -3  -7  -1   -0.50    0.80
   3  -7   1   -0.80    0.70
   3  -7   1    1.80    1.10
   3  -7   1   -0.90    0.70
  -4  -7  -1  370.56   14.50
   4  -7   1  352.76   14.30
   4  -7   1  376.16   14.50
  -4  -7  -1  347.67   14.80
   4  -7   1  339.77   14.70
   4  -7   1  370.06   14.50
   5  -7   1   18.50    1.60
   5  -7   1   16.90    1.40
  -5  -7  -1   15.40    1.90
  -5  -7  -1   17.30    1.50
   5  -7   1   16.00    1.90
   6  -7   1   55.39    2.80
   6  -7   1   57.29    2.60
  -6  -7  -1   58.59    3.10
  -5  -8   1  151.28    6.60
   5  -8  -1  158.48    6.70
  -5  -8   1  164.68    6.90
   5  -8  -1  158.68    6.50
   5  -8  -1  154.78    6.50
  -4  -8   1    4.30    1.40
   4  -8  -1    3.70    1.00
   4  -8  -1    6.50    1.40
  -4  -8   1    5.90    1.30
   4  -8  -1    7.20    1.30
  -3  -8   1  445.36   19.60
   3  -8  -1  502.65   19.30
  -3  -8   1  491.85   19.30
   3  -8  -1  491.25   19.50
   3  -8  -1  506.65   19.40
  -2  -8   1    2.20    1.10
   2  -8  -1    3.10    0.90
  -2  -8   1    2.80    0.90
   2  -8  -1    3.40    0.90
   2  -8  -1    2.50    1.00
  -2  -8   1    1.30    1.10
   1  -8  -1  157.38    6.90
  -1  -8   1  164.78    6.90
   1  -8  -1  161.28    7.00
   1  -8  -1  158.58    7.10
  -1  -8   1  158.68    7.10
   0  -8  -1   18.50    1.90
   0  -8   1   21.80    2.00
   0  -8  -1   21.90    1.80
   0  -8   1   17.10    2.00
  -1  -8  -1 1274.87   49.50
  -1  -8  -1 1284.07   49.50
   1  -8   1 1278.47   49.30
   1  -8   1 1299.17   49.40
   1  -8   1 1253.27   49.50
  -2  -8  -1   75.19    3.90
   2  -8   1   73.29    3.80
  -2  -8  -1   81.19    3.80
   2  -8   1   77.99    3.90
  -2  -8  -1   70.59    4.10
   2  -8   1   77.59    3.80
   2  -8   1   77.29    3.90
  -3  -8  -1  219.58    9.70
   3  -8   1  239.18    9.70
   3  -8   1  236.88    9.40
   3  -8   1  206.88    9.40
  -3  -8  -1  236.98    9.50
   4  -8   1  206.18    8.70
   4  -8   1  210.28    8.50
  -4  -8  -1  201.98    8.80
  -4  -8  -1  203.08    8.50
   4  -8   1  203.58    8.50
  -5  -8  -1   15.90    1.80
   5  -8   1   16.10    1.20
  -5  -8  -1   18.20    1.70
   5  -8   1   13.80    1.50
  -4  -9   1   67.29    3.60
  -4  -9   1   65.29    3.00
   4  -9  -1   66.69    3.10
   4  -9  -1   65.69    3.20
   4  -9  -1   65.39    3.00
  -3  -9   1    7.50    1.20
  -3  -9   1    4.20    1.30
   3  -9  -1    7.50    1.40
   3  -9  -1    5.80    1.10
   3  -9  -1    6.60    1.10
  -2  -9   1    7.90    1.90
   2  -9  -1    4.90    1.30
   2  -9  -1    7.80    1.30
   2  -9  -1    8.50    1.30
  -2  -9   1    8.00    1.40
   1  -9  -1    7.00    1.30
  -1  -9   1    8.20    1.40
   1  -9  -1    6.20    1.80
  -1  -9   1    8.20    1.60
   1  -9  -1    4.10    1.50
   0  -9   1   16.30    1.70
   0  -9   1   16.10    1.80
   1  -9   1    5.80    1.00
  -1  -9  -1    8.20    1.50
   1  -9   1    7.30    1.40
  -1  -9  -1    7.10    1.30
   1  -9   1    6.70    1.60
  -2  -9  -1   13.10    1.60
   2  -9   1   11.00    1.40
   2  -9   1   11.90    1.40
  -2  -9  -1   10.40    1.30
   2  -9   1   13.50    1.80
  -3  -9  -1   51.69    3.20
   3  -9   1   50.49    2.70
   3  -9   1   50.29    2.60
  -3  -9  -1   52.69    2.70
   4  -9   1    5.40    0.90
   4  -9   1    7.30    1.00
  -4  -9  -1    7.50    2.00
  -4  -9  -1    6.00    1.00
  -3 -10   1   15.10    1.60
   3 -10  -1   15.40    1.20
   2 -10  -1   23.20    1.70
  -2 -10   1   24.90    1.70
   2 -10  -1   25.20    1.60
   1 -10  -1   10.40    1.30
   1 -10  -1   12.00    1.30
   0 -10  -1   14.60    1.40
   0 -10   1   20.30    1.70
   0 -10  -1   17.00    1.40
   0 -10   1   16.90    2.20
  -1 -10  -1    3.50    1.20
   1 -10   1    3.90    1.30
  -1 -10  -1    3.40    1.10
  -2 -10  -1    1.70    1.00
   2 -10   1    4.40    1.40
  -2 -10  -1    2.80    1.00
  -3 -10  -1   22.80    1.40
   3 -10   1   23.70    1.50
   3 -10   1   21.60    1.50
   8   0  -2   11.70    1.50
  -7   0   2   -0.50    1.00
   7   0  -2    1.40    0.80
   7   0  -2    0.40    1.10
   6   0  -2  184.18    8.20
   6   0  -2  194.28    8.10
  -6   0   2  187.48    8.00
   5   0  -2   -0.20    1.30
  -5   0   2   -1.00    1.10
  -4   0   2 8943.11  343.37
   3   0  -2    1.90    0.90
  -3   0   2    0.10    0.50
   1   0  -2    0.70    0.30
   0   0  -2 2237.98   86.19
  -1   0  -2    0.20    0.20
   1   0   2    0.60    0.30
  -2   0  -2  568.64   22.30
   3   0   2    0.60    1.10
  -3   0  -2    0.70    0.70
  -4   0  -2   53.59    4.20
   5   0   2    0.50    0.80
   6   0   2  287.17   11.60
   6   0   2  272.57   11.50
   7   0   2    0.20    0.70
   8   0   2  332.37   13.00
   8   0   2  318.67   12.90
   8  -1  -2   82.09    3.90
   8   1  -2   88.09    3.90
  -8   1   2   83.49    3.80
   7  -1  -2   66.09    3.50
   7  -1  -2   68.69    3.70
   7   1  -2   66.79    3.70
  -7   1   2   66.29    3.40
   7   1  -2   69.59    3.90
   6  -1  -2   84.69    4.30
  -6  -1   2   90.69    4.40
   6  -1  -2   89.79    4.50
  -6   1   2   88.29    4.20
   6   1  -2   83.89    4.50
   5  -1  -2  682.43   25.50
  -5  -1   2  619.84   25.40
   5  -1  -2  654.83   25.50
  -5  -1   2  652.13   25.30
   5   1  -2  633.74   25.50
  -4  -1   2 1784.62   68.79
  -4  -1   2 1709.53   67.59
  -4   1   2 1795.72   68.69
  -3  -1   2   15.80    1.70
   3   1  -2   15.60    1.90
  -2  -1   2 6044.10  240.18
   2  -1  -2 6370.96  240.08
   2   1  -2 6505.75  239.68
  -2   1   2 5995.50  239.88
  -1  -1   2 4915.61  188.18
   1  -1  -2 4928.31  186.88
   1   1  -2 5064.69  187.68
  -1   1   2 4593.04  186.78
  -2  -1  -2    7.60    0.90
   2  -1   2    7.50    1.10
   2   1   2    6.80    1.00
  -2   1  -2    7.80    1.00
   3  -1   2   56.59    3.80
  -3  -1  -2   61.79    3.40
  -3  -1  -2   56.69    2.80
  -3   1  -2   62.29    3.40
   3   1   2   57.39    3.60
  -4  -1  -2  107.39    4.80
  -4  -1  -2  113.79    6.60
   4  -1   2   99.29    4.90
  -5  -1  -2    5.40    2.10
   5  -1   2    1.30    1.10
   5  -1   2    1.50    0.90
   5   1   2    1.20    0.90
   6  -1   2   14.10    1.80
   6  -1   2   11.30    1.90
   6   1   2   10.20    1.60
   7  -1   2   77.79    3.90
   7  -1   2   79.29    3.90
   7   1   2   76.79    4.30
   8  -1   2    5.70    1.10
   8  -1   2    2.60    0.90
   8   1   2    3.40    1.20
   8   1   2    4.20    1.20
   8  -2  -2    5.10    1.10
  -8   2   2    6.20    1.20
   7  -2  -2    1.80    1.00
   7  -2  -2    1.70    0.80
  -7   2   2    0.40    0.80
   7   2  -2    1.00    0.80
   6  -2  -2   11.90    1.80
  -6  -2   2   14.20    2.10
   6  -2  -2   10.40    1.90
   6   2  -2    9.50    1.80
   5  -2  -2  148.39    6.50
   5  -2  -2  139.49    6.30
  -5  -2   2  141.19    6.30
  -4  -2   2    1.10    1.00
  -4  -2   2    0.80    0.70
   4  -2  -2    0.90    1.10
  -4   2   2    1.10    1.70
  -3  -2   2   53.49    2.70
   3  -2  -2   51.79    3.40
  -3  -2   2   53.49    3.30
   3   2  -2   55.69    3.50
  -3   2   2   47.90    3.30
   2  -2  -2 1856.51   68.89
  -2  -2   2 1728.33   68.99
   2   2  -2 1794.22   68.99
  -2   2   2 1792.62   69.19
   1  -2  -2    2.40    0.40
  -1  -2   2    2.30    0.60
  -1   2   2    2.60    0.40
   1   2  -2    1.90    0.70
   0   2  -2 7564.14  291.27
   1  -2   2  168.48    7.20
  -1  -2  -2  171.48    6.80
   1   2   2  167.68    6.80
  -1   2  -2  168.48    7.10
   2  -2   2   -0.10    0.70
  -2  -2  -2    0.50    0.50
   2   2   2    1.00    0.70
  -2   2  -2    0.90    0.70
  -3  -2  -2  633.84   24.90
  -3  -2  -2  627.54   24.30
   3   2   2  586.04   25.00
  -3   2  -2  645.44   25.10
  -4  -2  -2  440.76   18.00
  -4  -2  -2  479.35   18.20
   4  -2   2  440.46   18.10
   4  -2   2  459.35   17.90
  -5  -2  -2    6.20    1.60
  -5  -2  -2    4.60    1.60
   5  -2   2    4.40    1.30
   5  -2   2    5.50    1.40
   5  -2   2    4.20    1.10
   5   2   2    3.30    1.00
   6  -2   2  334.07   13.70
   6  -2   2  330.87   13.90
   6   2   2  347.67   13.70
   7  -2   2   41.80    2.50
   7  -2   2   36.10    2.40
  -7   2  -2   37.90    2.30
   7   2   2   41.40    2.40
   7   2   2   37.40    2.30
   8  -2   2   57.09    2.80
   8   2   2   56.89    2.90
   8   2   2   56.79    2.80
   8  -3  -2   13.30    1.30
   8  -3  -2    9.90    1.70
   8   3  -2   13.20    1.20
  -8   3   2   14.20    1.20
   7  -3  -2  280.47   11.30
   7  -3  -2  278.07   11.20
   7   3  -2  253.47   12.10
  -7   3   2  277.27   11.00
  -6  -3   2    5.90    1.80
   6  -3  -2    5.30    1.60
   6  -3  -2    6.60    1.40
   6  -3  -2    6.90    1.70
   5  -3  -2  452.75   18.00
   5  -3  -2  412.76   17.10
   5  -3  -2  389.96   16.80
  -5  -3   2  437.66   17.10
   4  -3  -2 1032.30   41.70
   4  -3  -2 1082.19   42.00
   4  -3  -2 1231.08   42.00
  -4  -3   2 1090.29   41.80
   4  -3  -2 1036.20   41.70
  -4  -3   2 1090.09   41.90
  -4   3   2 1009.10   43.00
   3  -3  -2    0.10    1.30
  -3   3   2    0.40    1.00
  -2  -3   2   41.90    2.30
   2  -3  -2   44.90    2.50
  -2  -3   2   44.50    2.70
   2   3  -2   43.20    2.90
  -2   3   2   43.80    2.30
   1   3  -2  835.72   31.70
  -1   3   2  788.82   31.20
   0   3  -2  677.03   27.00
   0   3  -2  703.73   27.10
  -1  -3  -2  542.25   21.10
   1   3   2  550.64   21.10
  -1   3  -2  542.15   21.60
  -2  -3  -2   39.10    2.40
   2  -3   2   39.20    2.90
  -2  -3  -2   39.30    2.10
  -2   3  -2   41.50    2.60
   2   3   2   40.20    2.50
  -3  -3  -2   84.19    4.80
  -3  -3  -2   82.79    3.80
   3   3   2   76.59    5.10
  -3   3  -2   87.29    4.90
  -4  -3  -2  191.48    7.80
   4  -3   2  193.38    7.90
   4  -3   2  167.18    8.00
   4  -3   2  199.38    7.60
  -4  -3  -2  175.18    7.70
   4  -3   2  170.98    7.70
   5  -3   2   11.20    2.30
   5  -3   2    5.00    1.00
  -5  -3  -2    6.10    1.60
   5  -3   2    7.50    1.60
  -5  -3  -2    7.00    1.50
   5  -3   2    5.80    1.40
   6  -3   2   79.69    4.00
   6  -3   2   81.09    4.10
  -6  -3  -2   74.09    4.10
   6   3   2   73.99    3.80
   7  -3   2    0.30    0.60
   7  -3   2    1.30    1.00
   7   3   2    0.00    0.70
   8  -3   2  125.19    5.30
   8   3   2  128.09    5.20
   8  -4  -2   29.40    2.10
   8  -4  -2   29.90    1.70
  -8   4   2   32.30    1.70
   7  -4  -2    0.70    0.80
  -7  -4   2    1.20    1.30
   7  -4  -2   -0.20    0.70
  -7   4   2   -0.40    0.70
   6  -4  -2   25.10    2.10
   6  -4  -2   27.50    2.20
   6  -4  -2   21.10    2.00
  -6  -4   2   22.50    2.20
   5  -4  -2  299.17   12.50
  -5  -4   2  318.47   12.60
   5  -4  -2  307.77   12.30
   5  -4  -2  303.97   12.60
  -5  -4   2  287.67   12.30
   4  -4  -2    1.80    1.00
   4  -4  -2    1.80    1.10
  -4  -4   2    0.90    0.70
   4  -4  -2    1.40    0.80
  -4  -4   2    0.40    0.80
   4  -4  -2    1.30    0.90
   3  -4  -2   54.59    3.00
   3  -4  -2   52.89    3.20
   3  -4  -2   49.20    3.00
   3  -4  -2   51.59    2.80
  -3  -4   2   43.50    4.50
  -3  -4   2   51.69    3.10
  -3  -4   2   61.19    2.90
  -3   4   2   49.10    3.90
  -2  -4   2    8.40    1.20
  -2   4   2    7.40    1.40
   2   4  -2    9.70    2.70
  -1  -4   2 1499.25   56.69
  -1   4   2 1454.45   56.49
   1   4  -2 1478.95   57.29
   0   4  -2   43.90    2.70
   0   4  -2   43.50    2.90
  -1  -4  -2 2168.38   83.79
  -1   4  -2 2253.17   84.39
   1   4   2 2147.79   83.69
   2   4   2   70.99    4.10
  -2   4  -2   78.49    4.40
   3  -4   2   54.59    3.30
  -3  -4  -2   52.89    3.00
   3  -4   2   55.99    3.10
   3  -4   2   54.89    2.90
  -3  -4  -2   60.39    3.00
  -4  -4  -2   28.60    2.10
   4  -4   2   26.30    2.30
   4  -4   2   27.90    2.10
   4  -4   2   20.50    2.70
   4  -4   2   24.50    1.80
  -4  -4  -2   28.10    2.00
   5  -4   2   11.60    2.20
   5  -4   2   14.30    1.80
  -5  -4  -2   13.30    1.80
   5  -4   2   13.50    1.50
  -5  -4  -2   14.40    1.70
   5  -4   2   17.70    1.90
  -6  -4  -2   13.60    1.90
   6  -4   2   12.70    2.10
   6  -4   2    9.00    1.90
   6  -4   2   11.90    1.60
   6   4   2   17.30    1.70
   7  -4   2   35.10    2.70
   7   4   2   33.90    2.10
  -7  -5   2   32.10    2.60
   7  -5  -2   29.50    1.90
   7  -5  -2   28.60    1.80
  -7   5   2   29.90    1.70
   6  -5  -2  104.39    4.90
   6  -5  -2  107.29    4.80
  -6  -5   2   89.89    4.90
   6  -5  -2  106.69    4.80
  -5  -5   2    0.20    0.80
   5  -5  -2    0.50    0.90
   5  -5  -2    0.20    0.70
   5  -5  -2    1.40    0.90
  -5  -5   2   -0.20    0.80
   4  -5  -2   14.20    1.90
  -4  -5   2   15.30    1.70
   4  -5  -2   12.90    1.80
  -4  -5   2   13.20    1.60
   4  -5  -2   13.80    1.70
  -3  -5   2   40.30    2.70
   3  -5  -2   42.10    2.70
   3  -5  -2   41.50    2.70
   3  -5  -2   38.80    2.50
   3  -5  -2   37.10    2.50
   2  -5  -2   95.49    4.60
   2  -5  -2  100.19    4.70
  -2  -5   2  103.79    4.60
  -2  -5   2   95.49    4.70
   2  -5  -2  102.59    4.70
  -1  -5   2   17.60    1.60
   1   5  -2   19.50    2.80
   0  -5   2  642.64   24.20
   0  -5  -2  602.14   24.10
   0   5  -2  580.04   25.00
   0   5  -2  650.23   25.00
  -1  -5  -2   88.49    4.40
  -1  -5  -2   86.39    4.00
  -1   5  -2   81.69    4.90
   2  -5   2  388.46   15.50
   2  -5   2  386.46   15.70
  -2  -5  -2  368.96   15.50
  -2  -5  -2  415.96   15.60
   2  -5   2  390.36   15.40
  -2  -5  -2  396.56   15.70
  -2   5  -2  374.86   16.80
   3  -5   2   30.10    2.10
  -3  -5  -2   33.80    2.20
  -3  -5  -2   30.00    2.20
  -3  -5  -2   32.80    2.40
   3  -5   2   33.50    2.50
   3  -5   2   31.30    2.20
   3  -5   2   28.70    2.90
  -4  -5  -2    2.00    0.80
   4  -5   2    2.40    0.70
   4  -5   2    2.00    1.40
   4  -5   2    2.00    1.00
   5  -5   2  229.08    9.20
   5  -5   2  226.28    9.40
   5  -5   2  229.38    9.20
   5  -5   2  220.08    9.50
  -5  -5  -2  215.58    9.30
  -5  -5  -2  211.68    9.50
  -6  -5  -2   -0.20    0.80
   6  -5   2   -0.90    0.70
   6  -5   2   -0.40    0.80
   6  -5   2    1.20    1.20
   6   5   2    1.40    0.80
   7   5   2  229.48    9.20
   7  -6  -2    7.70    1.10
   7  -6  -2    9.00    1.30
  -7   6   2    7.70    0.90
   7   6  -2    9.10    1.00
  -6  -6   2  284.87   11.90
   6  -6  -2  300.07   11.50
   6  -6  -2  285.57   11.70
   6  -6  -2  279.37   11.80
   5  -6  -2    2.30    0.90
   5  -6  -2    3.70    0.80
  -5  -6   2    2.40    0.80
   5  -6  -2    2.20    0.80
  -5  -6   2    4.50    1.50
  -4  -6   2   87.79    4.30
   4  -6  -2   87.19    4.50
   4  -6  -2   85.19    5.40
   4  -6  -2   91.69    4.40
   3  -6  -2    6.80    1.50
   3  -6  -2    5.50    1.60
  -3  -6   2    4.30    1.40
  -3  -6   2    4.80    1.60
   3  -6  -2    5.20    1.40
   3  -6  -2    4.00    1.50
   2  -6  -2  120.99    5.70
   2  -6  -2  130.49    5.80
   2  -6  -2  131.19    5.70
  -2  -6   2  109.29    6.10
   2  -6  -2  129.39    5.70
  -2  -6   2  136.39    5.90
  -2  -6   2  125.29    5.70
   1  -6  -2   10.60    1.70
  -1  -6   2   12.80    1.70
  -1  -6   2    6.60    2.20
   1  -6  -2    9.00    2.00
   1  -6  -2   10.50    1.60
  -1  -6   2   10.40    2.10
   0  -6  -2    2.60    1.00
   0  -6   2    3.10    1.20
   0  -6  -2    3.70    1.10
   0  -6   2    1.50    1.40
   0  -6  -2    1.50    0.80
   0  -6   2    1.70    1.20
   1  -6   2   19.40    2.10
  -1  -6  -2   18.40    1.90
  -1  -6  -2   20.90    1.80
  -1  -6  -2   22.50    2.00
   1  -6   2   17.20    2.00
   1  -6   2   21.80    2.20
   1  -6   2   23.70    2.50
  -2  -6  -2   34.80    2.40
  -2  -6  -2   32.60    2.30
   2  -6   2   31.90    2.80
   2  -6   2   35.10    2.50
   2  -6   2   34.20    2.20
  -2  -6  -2   30.50    2.20
   2  -6   2   37.00    2.30
   3  -6   2    1.90    0.70
  -3  -6  -2   -0.20    0.70
  -3  -6  -2    1.40    0.90
  -3  -6  -2    0.80    0.70
   3  -6   2    0.60    0.90
   3  -6   2    0.30    0.70
   3  -6   2    1.00    1.20
  -4  -6  -2    0.60    0.70
   4  -6   2    0.20    1.30
   4  -6   2    1.40    0.90
  -4  -6  -2    0.80    0.90
   4  -6   2    1.50    0.70
   4  -6   2    1.00    0.70
   5  -6   2  137.09    5.70
   5  -6   2  137.79    5.80
   5  -6   2  134.29    6.10
  -5  -6  -2  136.49    5.90
  -5  -6  -2  123.49    6.10
  -6  -6  -2    0.20    0.80
   6  -6   2    1.50    0.70
   6  -6   2    1.60    0.70
   6   6   2    1.80    0.80
  -6  -7   2   12.30    1.70
   6  -7  -2    8.70    1.20
   6  -7  -2    8.40    1.40
   6  -7  -2    9.10    1.10
  -6   7   2   10.20    1.10
   5  -7  -2   63.79    3.20
  -5  -7   2   66.59    3.60
  -5  -7   2   66.89    3.30
   5  -7  -2   68.89    3.40
   5  -7  -2   66.99    3.50
  -4  -7   2    0.30    0.80
   4  -7  -2    1.20    0.70
  -4  -7   2    1.60    0.90
   4  -7  -2    0.70    1.10
   4  -7  -2    0.70    0.60
  -3  -7   2   17.00    1.90
   3  -7  -2   16.90    1.80
   3  -7  -2   17.50    1.90
   3  -7  -2   16.20    1.80
  -3  -7   2   17.40    2.10
   2  -7  -2    6.40    1.60
  -2  -7   2    8.20    1.80
  -2  -7   2   10.80    2.40
   2  -7  -2    4.50    1.50
  -2  -7   2    6.30    1.70
   2  -7  -2    7.60    1.50
   1  -7  -2  470.35   18.70
   1  -7  -2  480.65   18.60
  -1  -7   2  439.66   19.00
  -1  -7   2  486.35   18.90
   1  -7  -2  461.15   18.80
  -1  -7   2  481.35   18.70
   0  -7  -2   56.99    3.20
   0  -7  -2   61.19    3.20
   0  -7   2   54.69    4.70
   0  -7   2   53.89    3.30
   1  -7   2    3.00    1.10
  -1  -7  -2    3.90    1.40
   1  -7   2    2.10    0.90
   1  -7   2    3.40    1.30
  -1  -7  -2    4.40    1.50
  -1  -7  -2    4.30    1.70
   1  -7   2    3.00    1.10
  -2  -7  -2   94.19    4.40
  -2  -7  -2   94.59    4.50
   2  -7   2   90.39    4.50
   2  -7   2   87.19    4.40
   2  -7   2   89.09    4.60
  -2  -7  -2   94.89    4.60
   2  -7   2   90.19    4.30
   3  -7   2  215.98    8.80
  -3  -7  -2  208.58    9.00
   3  -7   2  217.88    9.00
  -3  -7  -2  210.78    9.10
   3  -7   2  216.08    9.00
  -3  -7  -2  212.18    9.20
  -4  -7  -2   33.00    2.40
   4  -7   2   31.30    2.10
  -4  -7  -2   31.70    2.30
   4  -7   2   34.90    2.40
   4  -7   2   34.40    2.00
  -5  -7  -2  340.67   13.60
   5  -7   2  341.37   13.50
  -5  -7  -2  334.97   13.80
  -6  -7  -2   12.10    1.60
   6  -7   2    9.80    1.10
   5  -8  -2   43.00    2.50
   5  -8  -2   42.00    2.30
   5  -8  -2   45.90    2.60
  -5  -8   2   42.80    2.70
  -5   8   2   41.40    2.20
   4  -8  -2   19.80    1.70
   4  -8  -2   18.90    1.50
   4  -8  -2   22.60    1.90
  -4  -8   2   16.80    1.60
  -4  -8   2   20.90    2.00
   3  -8  -2   53.09    3.00
  -3  -8   2   58.09    3.10
   3  -8  -2   55.49    3.10
  -3  -8   2   52.39    3.30
   3  -8  -2   58.79    3.00
   2  -8  -2  204.58    8.20
  -2  -8   2  199.18    8.20
   2  -8  -2  204.28    8.30
   2  -8  -2  197.88    8.40
  -2  -8   2  172.48    8.50
   1  -8  -2   13.80    1.80
   1  -8  -2   17.60    1.70
  -1  -8   2   15.60    1.90
  -1  -8   2   14.60    2.20
   1  -8  -2   16.00    1.60
   0  -8   2  226.18    9.50
   0  -8   2  231.58    9.40
   0  -8  -2  221.58    9.50
   0  -8  -2  216.58    9.30
   1  -8   2   60.69    3.50
   1  -8   2   65.09    3.50
  -1  -8  -2   68.29    3.50
   1  -8   2   63.19    3.40
  -1  -8  -2   64.39    3.40
  -2  -8  -2  701.03   27.60
   2  -8   2  702.33   27.40
   2  -8   2  707.53   27.30
  -2  -8  -2  707.23   27.80
   2  -8   2  724.63   27.70
  -2  -8  -2  738.93   28.00
   2  -8   2  633.54   27.40
   3  -8   2   39.90    2.40
   3  -8   2   47.30    2.50
  -3  -8  -2   43.50    2.90
  -3  -8  -2   50.49    2.60
   3  -8   2   46.60    2.90
  -3  -8  -2   43.90    3.20
  -4  -8  -2  569.14   23.00
  -4  -8  -2  606.24   23.30
   4  -8   2  589.14   23.20
   4  -8   2  583.24   22.90
  -5  -8  -2   88.39    4.20
  -5  -8  -2   82.99    3.80
   5  -8   2   86.89    3.70
   5  -8   2   84.59    3.90
   5   8   2   88.19    3.90
   4  -9  -2    0.50    0.50
   4  -9  -2    0.10    0.50
  -4  -9   2    0.60    1.10
  -4  -9   2    0.90    1.00
   4  -9  -2    1.60    0.90
  -3  -9   2    1.30    0.80
   3  -9  -2    1.20    0.60
  -3  -9   2    0.20    1.20
   3  -9  -2    3.70    1.20
   3  -9  -2    1.10    0.60
   2  -9  -2  120.79    5.30
  -2  -9   2  126.99    5.40
   2  -9  -2  126.19    5.60
   2  -9  -2  124.89    5.50
  -1  -9   2    2.00    1.20
   1  -9  -2    0.10    1.00
  -1  -9   2    1.40    0.90
   1  -9  -2    0.20    0.70
   1  -9  -2    0.70    0.70
   0  -9   2   11.30    1.80
   0  -9  -2   17.30    1.80
   0  -9  -2   14.70    1.90
   0  -9   2   13.20    1.90
   1  -9   2   25.60    2.00
   1  -9   2   26.50    2.00
  -1  -9  -2   27.70    1.90
  -1  -9  -2   25.10    1.90
   2  -9   2   26.20    1.80
   2  -9   2   23.10    1.80
  -2  -9  -2   26.70    1.80
  -2  -9  -2   24.70    1.90
  -3  -9  -2   -0.20    0.50
  -3  -9  -2    0.50    1.20
   3  -9   2   -1.30    0.70
   3  -9   2    0.50    0.50
   4  -9   2    0.70    0.40
   4  -9   2    0.70    0.60
  -4  -9  -2    0.60    0.50
   3 -10  -2   77.19    3.50
   3 -10  -2   82.19    3.50
   2 -10  -2    1.30    0.90
   1 -10  -2    7.90    1.20
   1 -10  -2   11.10    1.10
   0 -10  -2   -0.10    0.60
   0 -10  -2   -0.60    0.60
  -1 -10  -2    9.90    1.30
   1 -10   2   13.10    1.60
  -1 -10  -2    9.50    1.10
   2 -10   2   15.70    1.60
   2 -10   2    9.80    1.40
  -2 -10  -2   13.80    1.20
  -2 -10  -2   15.00    1.50
   8   0  -3    0.70    0.60
   7   0  -3  105.89    4.90
  -7   0   3  103.29    4.70
   6   0  -3   -1.90    1.40
  -6   0   3    0.00    0.90
   6   0  -3   -0.30    0.70
   5   0  -3  474.85   20.10
   5   0  -3  507.05   19.70
  -5   0   3  511.65   19.60
  -4   0   3    1.90    1.30
  -4   0   3    1.80    1.10
  -3   0   3 3943.11  147.19
   3   0  -3 3718.23  146.79
   2   0  -3    0.30    0.40
  -2   0   3    1.70    0.70
   0   0  -3    0.00    0.20
  -1   0  -3  621.54   23.90
   1   0   3  610.44   24.00
   2   0   3   -0.30    0.60
  -2   0  -3   -0.20    0.40
   3   0   3 1701.63   71.59
  -3   0  -3 1989.50   71.49
   4   0   3   -0.40    0.80
   5   0   3 1809.02   69.59
   6   0   3   -0.30    0.90
   6   0   3    0.20    0.80
   7   0   3    0.60    0.90
   7   0   3    1.30    1.00
   8   0   3   -0.70    0.60
   8   0   3   -0.40    1.00
   8  -1  -3    1.70    0.60
   8   1  -3    1.40    0.70
  -8   1   3    0.20    0.80
   7  -1  -3  223.88    9.70
   7  -1  -3  230.28    9.70
   7   1  -3  241.68    9.70
  -7   1   3  229.88    9.50
   6  -1  -3   34.60    2.50
  -6  -1   3   35.70    2.60
   6  -1  -3   37.20    3.00
   6   1  -3   35.30    2.40
  -6   1   3   36.20    2.40
  -5  -1   3  321.57   12.90
   5  -1  -3  292.67   13.10
   5  -1  -3  335.37   13.00
  -5  -1   3  326.57   13.00
  -4  -1   3 2554.54   98.69
  -4  -1   3 2444.46   97.39
  -4   1   3 2637.14   98.49
  -3  -1   3  377.76   14.90
   3  -1  -3  367.86   15.30
  -3  -1   3  383.46   15.50
   3   1  -3  377.86   15.50
   2  -1  -3 1851.61   70.49
  -2  -1   3 1728.63   70.69
   2   1  -3 1955.40   70.69
  -2   1   3 1815.52   70.69
  -1  -1   3 2187.68   87.19
   1  -1  -3 2183.88   86.09
  -1   1   3 2232.38   86.29
   1   1  -3 2351.46   87.19
   0  -1  -3 1026.10   38.90
   0   1  -3  997.80   39.00
  -1  -1  -3  106.89    4.80
   1  -1   3  122.89    5.10
   1   1   3  113.99    4.80
  -1   1  -3  120.29    5.00
  -2  -1  -3  729.33   27.60
   2  -1   3  710.83   27.80
  -2   1  -3  700.33   27.70
   2   1   3  677.33   27.60
  -3  -1  -3  432.06   16.80
  -3  -1  -3  432.06   17.50
  -3   1  -3  436.26   17.60
   3   1   3  412.76   17.70
   4  -1   3  317.17   13.20
  -4  -1  -3  332.07   13.10
   4   1   3  329.07   13.20
   5  -1   3  148.99    6.70
   5  -1   3  162.18    6.50
  -5  -1  -3  146.39    6.70
   5  -1   3  153.58    6.70
   5   1   3  149.59    6.60
   6  -1   3  576.04   22.60
   6  -1   3  550.64   22.50
   6   1   3  584.54   22.60
   7  -1   3    3.10    0.90
   7  -1   3    3.40    1.10
   7   1   3    3.50    0.90
   7   1   3    2.70    0.80
   8  -1   3    3.60    1.00
   8   1   3    2.10    0.70
   8   1   3    3.90    0.90
   8   2  -3    9.10    1.60
  -8   2   3   10.80    1.20
   7  -2  -3   31.40    2.30
  -7   2   3   34.60    2.20
   7   2  -3   34.80    2.30
   6  -2  -3    1.60    1.20
  -6  -2   3    7.20    2.20
   6  -2  -3    2.80    1.00
  -6   2   3    3.40    0.90
   5  -2  -3   88.49    4.10
  -5  -2   3   69.39    4.60
   5  -2  -3   84.39    4.30
   5  -2  -3   68.99    4.10
  -5  -2   3   81.49    4.00
  -4  -2   3   23.20    2.20
   4  -2  -3   19.20    2.10
  -4  -2   3   21.10    1.70
  -4   2   3   25.80    3.20
  -3  -2   3   31.30    2.70
  -3  -2   3   31.90    1.90
   3  -2  -3   30.10    2.70
   3   2  -3   31.00    3.00
  -3   2   3   33.50    2.30
   2  -2  -3  445.26   17.10
  -2  -2   3  426.16   17.50
  -2   2   3  416.06   17.00
   2   2  -3  446.96   17.40
   1  -2  -3  256.97    9.70
   1   2  -3  247.58   10.20
  -1   2   3  245.38    9.70
   0   2  -3   22.60    1.70
  -1  -2  -3 1145.59   46.30
   1  -2   3 1222.58   46.90
   1   2   3 1236.38   46.40
  -1   2  -3 1230.98   46.80
  -2  -2  -3 1529.15   60.29
  -2  -2  -3 1568.14   60.59
   2  -2   3 1575.14   60.99
   2   2   3 1592.54   60.69
  -2   2  -3 1599.54   60.89
  -3  -2  -3  461.65   18.90
  -3  -2  -3  479.65   18.30
   3   2   3  438.96   19.10
  -3   2  -3  475.25   19.10
   4  -2   3  579.74   23.10
  -4  -2  -3  596.44   23.20
   4  -2   3  568.24   23.30
  -4  -2  -3  625.44   23.30
   5  -2   3   -0.10    1.40
   5  -2   3    1.20    0.80
   5  -2   3    0.90    0.90
  -5  -2  -3    0.90    0.90
   5   2   3    2.70    0.90
   6  -2   3  127.79    5.90
   6  -2   3  118.59    5.90
   6   2   3  136.69    5.90
   7  -2   3    9.90    1.40
   7  -2   3    7.60    1.90
  -7   2  -3   10.30    1.60
   7   2   3    9.50    1.30
   7   2   3    9.20    1.50
   8  -2   3   23.50    1.60
   8   2   3   24.30    1.60
   8   2   3   26.00    1.70
   8  -3  -3   46.40    2.40
  -8   3   3   45.90    2.30
   8   3  -3   44.10    2.40
   7  -3  -3  117.49    5.50
   7  -3  -3  120.69    5.50
   7   3  -3  129.69    5.70
  -7   3   3  119.09    5.30
   6  -3  -3   64.09    3.40
  -6  -3   3   57.79    3.50
   6  -3  -3   62.79    3.50
   6  -3  -3   52.19    3.50
  -5  -3   3   14.40    1.80
   5  -3  -3   14.90    2.80
   5  -3  -3   11.70    2.00
   5  -3  -3   15.20    2.00
  -4  -3   3    0.30    0.60
  -4  -3   3    1.50    0.90
   4  -3  -3    2.20    1.00
   4  -3  -3    0.00    1.00
   4  -3  -3    0.70    1.10
  -4   3   3    9.50    4.00
   3  -3  -3   -0.60    1.40
  -2  -3   3   27.60    1.70
  -2  -3   3   28.10    2.20
  -2   3   3   26.50    1.70
   2   3  -3   28.60    2.50
   1   3  -3 1423.66   55.09
   0   3  -3   11.90    1.30
   0   3  -3   13.80    1.50
  -1  -3  -3  546.85   21.20
  -1  -3  -3  534.55   21.10
   1   3   3  557.14   21.10
  -1   3  -3  545.95   21.80
   2  -3   3  231.78   10.50
  -2  -3  -3  229.78    9.70
  -2  -3  -3  239.58    9.50
  -2   3  -3  251.47   10.20
   2   3   3  223.28    9.80
  -3  -3  -3 1139.49   43.80
  -3   3  -3 1147.59   44.10
   3   3   3 1055.39   44.50
   4  -3   3  197.88    8.00
   4  -3   3  185.78    8.20
  -4  -3  -3  193.38    8.10
   4  -3   3  186.88    8.00
  -4  -3  -3  192.18    8.10
   5  -3   3  695.93   26.70
   5  -3   3  671.63   27.00
   5  -3   3  645.34   26.90
  -5  -3  -3  716.53   26.80
  -5  -3  -3  706.13   27.00
   5  -3   3  670.93   26.80
   6  -3   3   32.40    2.30
   6  -3   3   33.00    2.80
  -6  -3  -3   27.30    2.60
   6   3   3   28.20    2.10
   7  -3   3   15.40    1.70
   7   3   3   17.40    1.50
   7   3   3   13.80    1.50
   8  -4  -3    7.10    0.90
   8   4  -3    5.80    1.00
  -8   4   3    4.20    0.90
  -7  -4   3   24.70    2.70
   7  -4  -3   26.90    2.00
   7  -4  -3   26.50    2.00
   7   4  -3   26.90    1.90
  -7   4   3   25.00    1.90
  -6  -4   3    0.50    0.80
   6  -4  -3    0.00    0.90
   6  -4  -3    1.40    0.80
   6  -4  -3    1.50    1.00
   5  -4  -3   78.79    4.10
   5  -4  -3   75.89    4.10
  -5  -4   3   80.29    4.10
  -5  -4   3   76.89    3.90
   5  -4  -3   76.79    3.90
  -4  -4   3  249.08   10.30
  -4  -4   3  245.68   10.40
   4  -4  -3  243.68   10.50
   4  -4  -3  256.47   10.20
   4  -4  -3  249.88   10.40
   3  -4  -3   38.80    2.60
   3  -4  -3   37.80    2.40
   3  -4  -3   36.90    2.70
  -3  -4   3   38.00    2.70
  -3  -4   3   37.70    2.30
   3  -4  -3   36.90    2.40
  -2  -4   3  882.71   33.50
  -2   4   3  841.42   33.30
  -1  -4   3  193.08    8.00
   1   4  -3  191.68    8.80
   1   4  -3  201.58    8.80
   0  -4  -3  634.94   25.10
   0  -4   3  640.64   25.20
   0   4  -3  661.03   26.00
   0   4  -3  654.63   25.80
  -1  -4  -3  109.09    4.80
  -1   4  -3  114.59    5.60
  -2  -4  -3 1050.09   39.50
  -2   4  -3  990.80   40.30
  -3  -4  -3   -0.30    0.80
  -3  -4  -3    0.00    0.50
   3  -4   3    0.40    0.80
  -3  -4  -3    0.90    0.90
   3  -4   3    0.60    1.10
   3  -4   3   -0.10    0.70
   4  -4   3   41.20    2.70
  -4  -4  -3   42.70    2.60
   4  -4   3   41.20    2.60
   4  -4   3   40.40    2.40
  -4  -4  -3   43.60    2.60
   5  -4   3    1.10    0.80
  -5  -4  -3    3.40    0.90
   5  -4   3    1.30    0.90
   5  -4   3    2.50    1.10
  -5  -4  -3    2.00    1.30
   5  -4   3    2.30    1.50
   6  -4   3  169.98    7.40
  -6  -4  -3  161.08    7.40
   6   4   3  175.08    7.20
   7  -4   3   22.60    1.80
   7   4   3   22.20    1.60
  -7  -5   3  131.59    6.30
   7  -5  -3  139.49    6.00
   7  -5  -3  138.89    6.00
   7   5  -3  142.49    6.00
  -7   5   3  149.49    5.90
   6  -5  -3   15.70    1.70
   6  -5  -3   14.60    1.70
  -5  -5   3  123.29    5.40
   5  -5  -3  121.09    5.60
   5  -5  -3  120.99    5.70
   5  -5  -3  114.19    5.30
  -5  -5   3  114.39    5.70
  -4  -5   3   49.80    3.10
   4  -5  -3   47.80    2.80
   4  -5  -3   48.40    3.00
  -4  -5   3   54.29    3.00
   4  -5  -3   51.89    3.20
   3  -5  -3  288.17   11.50
   3  -5  -3  287.37   11.60
  -3  -5   3  271.57   11.40
   3  -5  -3  274.17   11.30
   3  -5  -3  282.67   11.70
  -3  -5   3  282.17   11.90
  -2  -5   3   95.69    5.00
  -2  -5   3  113.99    4.90
   2  -5  -3  100.59    4.80
   2  -5  -3  107.69    4.80
   2  -5  -3  100.59    4.90
   1  -5  -3  356.46   14.60
   1  -5  -3  372.36   14.80
  -1  -5   3  375.36   14.70
   1   5  -3  362.46   15.80
   0  -5  -3   65.99    3.20
   0  -5   3   67.39    3.40
   0   5  -3   61.89    4.30
  -1  -5  -3  157.18    6.80
  -1  -5  -3  146.19    7.00
   1  -5   3  154.58    6.70
  -1  -5  -3  159.28    6.70
  -1   5  -3  162.78    7.90
  -2  -5  -3    0.80    0.60
   2  -5   3    0.80    0.80
  -2  -5  -3    0.60    0.90
   2  -5   3    2.50    1.20
  -2  -5  -3   -0.60    0.90
   2  -5   3   -0.10    0.80
  -3  -5  -3   13.00    1.70
   3  -5   3   16.40    2.00
   3  -5   3   14.50    1.60
  -3  -5  -3   15.30    1.60
  -3  -5  -3    9.60    1.70
   4  -5   3   59.79    3.10
   4  -5   3   61.39    3.50
   4  -5   3   61.09    3.30
  -4  -5  -3   60.19    3.30
  -4  -5  -3   64.69    3.40
  -5  -5  -3   69.89    3.50
   5  -5   3   71.09    3.50
   5  -5   3   66.09    4.00
  -5  -5  -3   66.49    3.70
   5  -5   3   69.19    3.40
   6  -5   3    0.40    0.80
  -6  -5  -3   -1.50    0.90
   6  -5   3   -0.40    0.70
   6   5   3   -0.30    0.70
   7  -5   3  174.28    7.40
   7   5   3  182.38    7.30
   7  -6  -3   17.40    1.30
   7  -6  -3   16.80    1.40
  -7   6   3   16.70    1.10
  -6  -6   3    1.20    0.90
   6  -6  -3    1.20    0.70
   6  -6  -3    1.20    0.80
   6  -6  -3    1.10    0.70
  -6   6   3    0.70    0.60
   5  -6  -3  181.68    7.50
   5  -6  -3  181.88    7.70
  -5  -6   3  160.18    7.80
  -5  -6   3  181.78    7.50
   5  -6  -3  172.38    7.70
  -4  -6   3   23.80    2.20
   4  -6  -3   23.70    2.00
   4  -6  -3   23.10    2.00
  -4  -6   3   22.90    2.00
   3  -6  -3   69.59    3.60
  -3  -6   3   70.19    3.60
   3  -6  -3   69.09    3.70
  -3  -6   3   67.59    3.80
   3  -6  -3   73.99    3.80
   2  -6  -3    1.70    0.90
   2  -6  -3    4.40    1.50
  -2  -6   3    2.20    0.90
   2  -6  -3    1.40    0.80
  -2  -6   3    4.20    1.20
   1  -6  -3  732.33   28.80
   1  -6  -3  786.22   28.70
   1  -6  -3  717.43   28.70
  -1  -6   3  706.33   28.80
  -1  -6   3  731.73   28.70
   0  -6  -3  247.18    9.70
   0  -6   3  211.98    9.80
   0  -6   3  232.88    9.70
   0  -6  -3  247.28    9.80
   0  -6   3  235.68    9.70
   0  -6  -3  228.18    9.70
   1  -6   3 1640.24   62.59
   1  -6   3 1594.04   62.89
   1  -6   3 1687.53   62.79
  -1  -6  -3 1633.14   62.89
  -1  -6  -3 1657.63   62.79
  -1  -6  -3 1574.94   62.79
  -2  -6  -3    1.00    0.80
   2  -6   3    0.60    0.70
  -2  -6  -3    0.60    0.80
   2  -6   3   -0.20    0.80
  -2  -6  -3   -0.40    0.60
   2  -6   3   -0.20    1.00
  -3  -6  -3  258.37   10.80
  -3  -6  -3  259.97   10.90
   3  -6   3  259.37   11.00
   3  -6   3  262.97   10.80
  -3  -6  -3  278.67   11.00
   3  -6   3  248.88   10.60
   4  -6   3    0.30    0.90
   4  -6   3    1.50    0.70
  -4  -6  -3    0.20    0.70
  -4  -6  -3    0.10    0.80
   4  -6   3    1.30    0.80
  -5  -6  -3    0.20    0.80
   5  -6   3    2.90    1.20
   5  -6   3    1.10    0.70
  -5  -6  -3    1.20    0.70
   5  -6   3    0.80    0.60
   6  -6   3   49.50    3.00
  -6  -6  -3   54.89    3.00
   6  -6   3   53.79    2.60
   6   6   3   53.79    2.70
  -6  -7   3   -0.90    0.80
   6  -7  -3    0.40    0.60
   6  -7  -3    1.10    0.70
  -6   7   3    0.40    0.60
   5  -7  -3   96.59    4.40
   5  -7  -3   98.49    4.50
   5  -7  -3   98.19    4.60
  -5  -7   3   97.29    4.40
  -5  -7   3   96.69    4.80
  -4  -7   3  205.68    8.70
  -4  -7   3  187.38    9.00
   4  -7  -3  207.68    9.00
   4  -7  -3  214.38    8.70
   4  -7  -3  223.28    8.90
  -3  -7   3   58.19    3.20
  -3  -7   3   56.29    3.30
   3  -7  -3   59.09    3.70
   3  -7  -3   53.09    3.10
   3  -7  -3   51.99    3.10
   2  -7  -3  237.78   10.60
   2  -7  -3  233.48    9.80
  -2  -7   3  245.88   10.10
  -2  -7   3  239.58    9.90
   2  -7  -3  228.18    9.90
  -1  -7   3  259.67   10.60
   1  -7  -3  261.67   10.50
   1  -7  -3  265.47   10.60
  -1  -7   3  246.48   10.70
   1  -7  -3  245.88   10.70
   0  -7   3 1437.96   54.49
   0  -7  -3 1391.56   54.59
   0  -7  -3 1419.76   54.49
   0  -7   3 1394.96   54.39
  -1  -7  -3    2.50    1.00
   1  -7   3    3.20    1.00
  -1  -7  -3    2.60    0.90
   1  -7   3    2.50    0.90
   1  -7   3    4.50    1.20
  -1  -7  -3    1.70    0.90
   2  -7   3  674.43   26.70
  -2  -7  -3  670.03   26.80
  -2  -7  -3  739.03   27.00
   2  -7   3  679.53   26.90
   2  -7   3  658.03   26.50
  -2  -7  -3  666.63   26.90
  -3  -7  -3  184.88    8.00
   3  -7   3  189.28    8.10
  -3  -7  -3  183.88    8.10
  -3  -7  -3  190.98    8.00
   3  -7   3  189.38    7.70
   3  -7   3  173.28    8.50
   4  -7   3   80.29    3.80
  -4  -7  -3   77.89    4.20
  -4  -7  -3   81.29    3.90
   4  -7   3   83.79    4.10
   4  -7   3   88.09    4.90
   5  -7   3   93.39    4.10
   5  -7   3   93.19    4.30
  -5  -7  -3   95.59    4.60
  -5  -7  -3   96.89    4.30
   5  -7   3   98.09    4.50
   6  -7   3    2.90    0.90
   6  -7   3    2.30    0.80
   6   7   3    6.30    1.60
   5  -8  -3   57.99    2.70
   5  -8  -3   54.09    2.70
   5  -8  -3   52.89    2.90
  -5  -8   3   62.29    3.20
  -5   8   3   52.79    2.70
   4  -8  -3    2.30    0.80
   4  -8  -3    1.40    0.70
   4  -8  -3    2.40    0.70
  -4  -8   3    3.00    0.90
  -4  -8   3    2.90    1.00
  -4   8   3    3.10    1.00
   3  -8  -3  266.27   10.50
  -3  -8   3  227.88   10.70
   3  -8  -3  266.97   10.70
  -3  -8   3  256.97   11.20
   3  -8  -3  260.87   10.60
  -2  -8   3   -1.50    1.10
  -2  -8   3    1.30    1.00
   2  -8  -3    1.00    0.80
   2  -8  -3   -0.20    0.80
   2  -8  -3    0.20    0.80
   1  -8  -3  371.86   14.80
   1  -8  -3  364.36   14.60
  -1  -8   3  361.96   14.70
   0  -8   3    1.40    1.20
   0  -8   3    0.40    1.30
   0  -8  -3    5.10    1.40
   0  -8   3   -1.00    1.20
   0  -8  -3    2.30    0.90
   1  -8   3   26.60    2.30
  -1  -8  -3   24.10    2.80
  -1  -8  -3   26.00    2.00
   1  -8   3   23.40    2.20
   1  -8   3   26.60    2.10
  -1  -8  -3   29.40    2.10
   2  -8   3   29.10    2.10
  -2  -8  -3   28.80    2.00
   2  -8   3   30.90    2.30
  -2  -8  -3   28.50    2.50
   2  -8   3   35.80    2.10
  -2  -8  -3   30.20    2.20
  -3  -8  -3   48.90    3.10
   3  -8   3   52.29    2.60
  -3  -8  -3   45.60    2.80
   3  -8   3   48.80    2.90
   3  -8   3   56.39    3.60
   4  -8   3    8.40    1.10
   4  -8   3    8.10    1.30
  -4  -8  -3    7.00    1.10
   5  -8   3  172.88    7.10
   5  -8   3  171.08    6.90
  -5  -8  -3  174.98    7.30
  -5  -8  -3  160.88    7.00
   5   8   3  176.98    7.00
   4  -9  -3    5.00    1.00
  -4  -9   3    2.40    1.20
   4  -9  -3    4.90    0.90
   3  -9  -3    0.90    0.60
   3  -9  -3    0.30    0.60
  -3  -9   3    0.30    1.20
  -3  -9   3    0.20    0.90
   3  -9  -3    0.10    0.60
   2  -9  -3   24.50    1.80
  -2  -9   3   20.60    2.10
   2  -9  -3   20.90    1.70
   2  -9  -3   21.70    1.80
   1  -9  -3  147.79    6.30
   1  -9  -3  146.49    6.50
   0  -9  -3   -0.20    0.70
   0  -9  -3   -0.60    0.60
   0  -9   3    2.50    1.20
  -1  -9  -3   47.70    2.50
   1  -9   3   41.50    2.50
  -1  -9  -3   43.60    2.60
   1  -9   3   45.70    2.70
  -2  -9  -3   20.90    1.70
   2  -9   3   18.00    1.60
   2  -9   3   21.70    1.70
  -2  -9  -3   20.10    1.60
  -3  -9  -3   40.70    2.80
   3  -9   3   39.30    2.10
  -3  -9  -3   39.80    2.20
   3  -9   3   42.10    2.30
   4  -9   3    1.20    0.70
   4  -9   3   -0.20    0.40
  -4  -9  -3    0.50    0.40
   3 -10  -3   21.40    1.40
   3 -10  -3   17.60    1.40
   2 -10  -3    3.70    1.30
   2 -10  -3    1.70    0.60
   1 -10  -3   12.10    1.20
   1 -10  -3   11.90    1.20
   0 -10  -3    1.30    0.60
   0 -10  -3    0.80    0.60
  -1 -10  -3   39.10    2.10
  -1 -10  -3   38.70    2.10
  -2 -10  -3    4.20    1.20
   2 -10   3    5.90    1.40
  -2 -10  -3    5.10    0.90
  -8   0   4   29.10    2.10
   8   0  -4   31.80    2.00
   7   0  -4   -0.50    0.70
  -7   0   4    0.30    0.90
  -6   0   4 1511.85   58.29
   6   0  -4 1518.15   58.69
   5   0  -4    0.40    1.00
  -5   0   4    1.00    1.00
  -4   0   4 2794.82  105.89
  -4   0   4 2678.33  104.69
  -3   0   4    4.00    1.40
   3   0  -4    0.80    1.00
   2   0  -4 1001.10   38.70
  -2   0   4  995.40   38.80
  -1   0   4    0.30    0.30
   1   0  -4    0.90    0.40
   0   0  -4 1048.90   40.40
  -1   0  -4    0.10    0.30
   1   0   4   -0.10    0.40
   2   0   4   10.90    1.50
  -2   0  -4   15.70    1.40
  -3   0  -4    0.20    0.70
  -3   0  -4    0.70    1.10
  -4   0  -4  516.65   20.70
   4   0   4  539.15   20.80
   5   0   4   -0.70    0.90
   6   0   4  120.99    5.50
   6   0   4  119.79    5.50
   7   0   4   -0.20    1.00
   7   0   4    0.60    0.70
   8   0   4   12.20    1.30
   8   1  -4  137.19    5.90
  -8   1   4  138.89    5.80
   7  -1  -4   16.40    1.80
  -7   1   4   16.10    1.70
   7   1  -4   17.10    1.80
   6  -1  -4 1572.24   63.29
  -6  -1   4 1651.93   63.09
   6   1  -4 1648.44   63.19
  -6   1   4 1690.53   63.19
   5  -1  -4  323.27   13.40
  -5  -1   4  327.37   13.30
  -5  -1   4  325.37   13.40
  -5   1   4  342.17   13.30
  -4  -1   4 3714.03  146.69
  -4  -1   4 4090.39  148.29
  -4   1   4 3714.43  147.69
  -3  -1   4  919.41   35.40
  -3  -1   4  883.01   34.50
   3  -1  -4  883.61   35.10
  -3   1   4  888.11   35.00
   2  -1  -4  596.54   23.10
  -2   1   4  567.84   23.10
   2   1  -4  606.84   23.30
   1  -1  -4  562.44   21.20
  -1   1   4  533.15   21.20
   0  -1  -4  257.47   10.10
   0   1  -4  257.77   10.50
  -1  -1  -4   64.69    2.90
  -1   1  -4   63.19    3.50
   1   1   4   66.89    3.00
  -2  -1  -4  102.19    4.60
  -2  -1  -4  112.89    5.00
   2  -1   4  110.39    5.40
  -2   1  -4  111.59    5.20
   2   1   4  109.29    5.10
  -3  -1  -4    8.00    1.20
  -3  -1  -4   12.90    2.00
  -3   1  -4   10.30    2.10
   4  -1   4   56.89    3.10
   4  -1   4   57.09    3.30
  -4  -1  -4   54.99    3.40
   4   1   4   54.49    3.00
   5  -1   4  114.89    5.30
   5  -1   4  106.49    5.50
  -5  -1  -4  113.59    5.30
   5  -1   4  121.39    5.20
   5   1   4  119.39    5.30
   6  -1   4   31.10    2.60
   6  -1   4   35.00    2.50
   6   1   4   30.80    2.30
   6   1   4   31.10    2.20
   7  -1   4   56.19    3.00
   7  -1   4   62.09    3.40
   7   1   4   56.59    3.00
   7   1   4   53.59    3.00
   8   1   4   31.90    1.80
   8  -2  -4   55.99    2.80
  -8   2   4   57.99    2.70
   8   2  -4   57.59    2.80
   7  -2  -4    5.10    1.60
   7  -2  -4    9.60    1.60
  -7   2   4    7.30    1.20
   7   2  -4    7.10    1.40
  -6  -2   4  221.98    9.50
  -6  -2   4  215.38    9.30
   6  -2  -4  222.38    9.40
   6  -2  -4  225.08    9.50
  -6   2   4  223.38    9.20
   5  -2  -4   70.89    4.00
  -5  -2   4   87.19    4.00
  -5  -2   4   75.29    4.10
   5  -2  -4   75.09    4.40
  -3  -2   4    4.30    1.80
   3  -2  -4    2.50    1.30
  -3   2   4    2.00    1.00
  -2  -2   4    8.90    1.30
  -2  -2   4   10.40    1.10
   2  -2  -4    8.50    1.20
   2   2  -4    7.60    1.50
  -2   2   4    8.10    1.00
   1   2  -4 1128.69   43.80
   0   2  -4 2038.30   78.69
   0   2  -4 2052.99   78.69
  -1  -2  -4  381.46   15.00
   1   2   4  390.16   15.10
  -1   2  -4  379.66   15.60
  -2  -2  -4  324.07   13.10
  -2  -2  -4  326.27   12.80
   2  -2   4  312.27   13.70
  -2   2  -4  325.37   13.50
   2   2   4  328.77   13.30
  -3  -2  -4   13.10    1.30
  -3  -2  -4   14.30    2.40
  -3   2  -4   11.40    2.60
   4  -2   4    1.20    1.00
  -4  -2  -4   -0.50    1.00
   4  -2   4    1.00    1.20
  -4  -2  -4    0.90    0.60
   4  -2   4    3.00    0.90
   5  -2   4    2.90    1.00
  -5  -2  -4    1.30    0.90
   5  -2   4    4.10    1.50
   5   2   4    4.20    1.50
   6  -2   4  119.89    5.70
   6   2   4  127.69    5.60
   7  -2   4   12.50    1.60
   7   2   4   12.20    1.30
   7   2   4   10.10    1.40
   8  -2   4  155.18    6.40
   8   2   4  156.28    6.40
   8  -3  -4    9.20    1.50
   8   3  -4    6.30    1.00
  -8   3   4    6.60    0.90
   7  -3  -4    1.90    0.90
   7  -3  -4    3.50    1.30
  -7   3   4    2.40    0.70
   7   3  -4    4.00    1.30
  -6  -3   4  294.27   13.10
   6  -3  -4  333.27   13.10
   6  -3  -4  316.27   13.00
  -6   3   4  322.47   12.90
   5  -3  -4   26.50    2.40
   5  -3  -4   29.90    2.70
  -5  -3   4   31.50    2.30
   5  -3  -4   26.00    2.20
   4  -3  -4    4.30    1.40
  -4  -3   4    5.90    1.30
   4  -3  -4    7.70    1.90
  -4  -3   4    7.00    1.80
   4  -3  -4    6.10    1.10
  -3  -3   4   58.89    2.80
  -3  -3   4   53.69    4.20
  -3   3   4   47.20    3.30
  -2  -3   4    7.30    1.10
  -2   3   4    4.90    1.00
   2   3  -4    4.90    2.20
  -1  -3   4  552.64   22.20
   1   3  -4  588.24   22.90
   0   3  -4    6.90    1.30
   0   3  -4    7.20    1.60
  -1  -3  -4  104.59    4.50
  -2  -3  -4  209.68    8.20
   2   3   4  187.68    8.40
  -2   3  -4  195.28    9.00
  -3  -3  -4   61.99    2.90
   3  -3   4   57.79    2.90
   3  -3   4   52.59    3.30
  -3  -3  -4   54.79    3.30
   3  -3   4   53.89    3.10
  -3  -3  -4   52.19    4.60
  -4  -3  -4  299.27   12.50
  -4  -3  -4  311.37   12.50
   4  -3   4  302.97   12.30
   4  -3   4  316.87   12.70
   4  -3   4  306.67   12.40
   5  -3   4   47.60    3.00
   5  -3   4   46.40    2.70
   5  -3   4   47.70    3.00
  -5  -3  -4   55.09    3.00
  -5  -3  -4   53.79    2.90
   6  -3   4  358.76   14.30
  -6  -3  -4  335.57   14.20
   6   3   4  352.06   14.10
   7  -3   4    1.00    0.80
   7   3   4    0.80    0.70
   7   3   4    2.00    0.80
   8  -4  -4   18.40    1.30
  -8   4   4   19.80    1.20
   8   4  -4   19.20    1.30
  -7  -4   4   47.30    3.30
   7  -4  -4   43.80    2.60
   7  -4  -4   45.50    2.70
   7   4  -4   48.10    2.60
  -7   4   4   46.40    2.50
   6  -4  -4    4.40    1.50
   6  -4  -4    3.10    1.20
  -6  -4   4    4.70    1.70
  -6   4   4    6.00    1.20
   5  -4  -4    0.10    0.80
   5  -4  -4    1.40    1.10
  -5  -4   4   -0.90    0.60
   5  -4  -4    0.80    0.90
   4  -4  -4   98.89    4.60
   4  -4  -4  101.69    4.80
  -4  -4   4  107.09    4.90
  -4  -4   4   96.29    4.70
   4  -4  -4   96.29    4.90
   3  -4  -4  940.61   36.30
  -3  -4   4  981.20   36.40
   3  -4  -4  944.01   36.20
   3  -4  -4  918.31   36.30
  -3  -4   4  882.31   36.20
  -2  -4   4  633.84   24.80
  -1  -4   4 1124.89   43.60
   1   4  -4 1132.09   44.50
   0  -4   4  517.65   19.50
   0  -4  -4  463.85   19.30
   0   4  -4  487.35   20.50
   0   4  -4  510.65   20.30
  -1  -4  -4    5.00    1.00
  -1   4  -4    9.20    2.10
   2  -4   4   49.10    2.90
   2  -4   4   52.39    2.80
  -2  -4  -4   53.49    2.70
  -2  -4  -4   52.89    3.10
  -2   4  -4   56.69    4.40
  -3  -4  -4  419.86   16.50
   3  -4   4  410.46   16.70
   3  -4   4  418.56   16.50
  -3  -4  -4  423.56   16.70
   3  -4   4  399.76   16.30
  -4  -4  -4  100.29    4.60
  -4  -4  -4   91.29    4.50
   4  -4   4   90.89    5.50
   4  -4   4   94.79    4.30
   4  -4   4   89.79    4.60
   5  -4   4  127.19    6.00
  -5  -4  -4  118.29    5.90
   5  -4   4  130.49    5.70
  -5  -4  -4  128.09    5.70
   5  -4   4  136.49    5.60
   6  -4   4  122.89    5.60
  -6  -4  -4  123.39    5.80
   6  -4   4  135.29    6.00
   7  -4   4  258.37   10.70
   7   4   4  258.17   10.30
   7   4   4  255.87   10.30
   7  -5  -4   98.99    5.00
   7  -5  -4  101.99    4.60
  -7  -5   4   93.59    4.90
  -7   5   4  121.19    5.30
   7   5  -4  102.99    4.50
   6  -5  -4    5.90    1.80
  -6  -5   4    4.20    1.70
   6  -5  -4    4.00    1.20
   6  -5  -4    6.90    1.30
  -6   5   4    3.50    0.80
   5  -5  -4   88.19    4.40
  -5  -5   4   78.59    4.40
   5  -5  -4   88.09    4.10
  -5  -5   4   86.09    4.20
   5  -5  -4   85.09    4.30
   4  -5  -4   12.20    1.90
  -4  -5   4   10.90    1.70
  -4  -5   4   11.20    1.70
   4  -5  -4    8.00    1.50
   4  -5  -4    7.10    1.60
  -3  -5   4   66.49    3.70
   3  -5  -4   69.49    3.70
   3  -5  -4   66.99    3.40
  -3  -5   4   66.89    3.60
   3  -5  -4   69.49    3.60
  -2  -5   4  182.18    7.80
   2  -5  -4  188.48    7.80
   2  -5  -4  189.18    7.90
   2  -5  -4  192.88    7.70
  -2  -5   4  151.88    9.00
   1  -5  -4  215.58    8.70
   1  -5  -4  207.88    8.80
   1  -5  -4  201.58    8.80
   1   5  -4  214.98   10.30
   0  -5  -4  384.26   15.00
   0  -5  -4  374.76   15.00
   0  -5   4  394.96   15.10
   0  -5  -4  352.36   15.10
   0   5  -4  374.96   16.40
   1  -5   4   43.80    2.70
   1  -5   4   42.80    2.50
  -1  -5  -4   46.70    2.50
  -1  -5  -4   43.00    2.70
  -2  -5  -4   63.99    3.40
  -2  -5  -4   61.89    3.20
   2  -5   4   57.99    3.10
  -2  -5  -4   65.49    3.30
   2  -5   4   56.69    3.60
   2  -5   4   62.99    3.20
  -3  -5  -4  183.78    7.70
   3  -5   4  185.58    7.60
  -3  -5  -4  183.08    7.80
   3  -5   4  173.98    7.90
   3  -5   4  174.08    7.70
  -4  -5  -4   16.60    1.70
  -4  -5  -4   19.90    1.80
   4  -5   4   15.80    2.00
   4  -5   4   19.70    1.60
   4  -5   4   20.00    1.80
   5  -5   4   93.39    4.40
   5  -5   4   99.59    4.80
  -5  -5  -4  100.79    4.60
  -5  -5  -4   91.99    4.80
   5  -5   4   96.49    4.50
   6  -5   4   10.90    1.40
   6  -5   4    7.90    2.30
  -6  -5  -4   10.90    1.70
   6   5   4   10.00    1.30
   7  -5   4    6.10    1.00
   7   5   4    3.80    1.00
   7   5   4    5.50    1.20
   7  -6  -4    1.40    0.60
   7  -6  -4    0.90    0.80
  -7   6   4    1.30    0.60
   7   6  -4    1.20    0.70
   6  -6  -4    8.90    1.30
   6  -6  -4    8.00    1.40
  -6  -6   4   12.10    2.30
  -6   6   4    8.40    1.10
   5  -6  -4   12.60    1.80
  -5  -6   4    7.90    1.60
   5  -6  -4   13.00    1.50
   5  -6  -4   12.00    1.60
   4  -6  -4   52.39    2.80
   4  -6  -4   49.20    3.10
  -4  -6   4   50.99    3.10
  -4  -6   4   46.70    2.90
   4  -6  -4   52.39    3.00
   3  -6  -4    1.00    0.80
  -3  -6   4    3.70    1.30
  -3  -6   4    2.50    1.10
   3  -6  -4    2.60    0.90
   3  -6  -4    0.70    0.80
   2  -6  -4   39.60    2.50
   2  -6  -4   33.00    2.40
  -2  -6   4   36.20    2.90
   2  -6  -4   39.40    2.50
  -2  -6   4   43.10    2.60
   1  -6  -4   57.39    3.20
   1  -6  -4   66.19    3.30
   1  -6  -4   57.69    3.30
  -1  -6   4   59.69    3.30
   0  -6   4    0.90    1.00
   0  -6  -4    0.30    0.90
   0  -6   4   -0.30    1.00
   0  -6  -4    0.00    0.80
  -1  -6  -4    1.90    0.80
   1  -6   4    1.30    0.90
   1  -6   4    2.20    0.90
   1  -6   4   -1.60    1.30
  -1  -6  -4    5.20    1.40
  -1  -6  -4    1.10    0.90
  -2  -6  -4    0.90    0.80
  -2  -6  -4   -0.10    0.70
   2  -6   4   -0.30    0.70
   2  -6   4    0.80    0.90
  -2  -6  -4    0.80    0.70
   3  -6   4  127.09    5.60
  -3  -6  -4  125.29    5.60
   3  -6   4  125.09    5.80
   3  -6   4  121.29    5.40
  -3  -6  -4  123.09    5.70
  -3  -6  -4  120.29    5.70
  -4  -6  -4   25.80    2.20
   4  -6   4   26.30    2.20
  -4  -6  -4   28.20    2.10
   4  -6   4   29.00    2.00
   4  -6   4   30.70    1.80
   5  -6   4   22.40    1.90
  -5  -6  -4   23.30    1.80
   5  -6   4   22.00    1.70
   5  -6   4   22.10    1.60
  -5  -6  -4   22.00    2.00
  -6  -6  -4   13.10    1.70
   6  -6   4   12.60    1.40
   6  -6   4   11.70    1.20
   6   6   4   11.60    1.30
  -6  -7   4   19.60    1.90
   6  -7  -4   22.40    1.50
   6  -7  -4   23.70    1.60
  -6   7   4   23.80    1.40
   5  -7  -4    3.50    1.10
  -5  -7   4    1.60    0.90
   5  -7  -4    3.50    1.30
   5  -7  -4    3.60    1.10
  -5   7   4    4.10    1.20
   4  -7  -4   55.39    3.00
   4  -7  -4   51.79    2.80
  -4  -7   4   54.49    2.90
  -4  -7   4   48.00    3.20
   4  -7  -4   52.59    3.20
   3  -7  -4  331.77   13.50
  -3  -7   4  334.77   13.50
   3  -7  -4  344.87   13.80
  -3  -7   4  325.17   13.90
   2  -7  -4   -0.10    0.70
   2  -7  -4    1.00    0.80
  -2  -7   4   -0.50    1.20
   2  -7  -4   -0.30    0.80
  -2  -7   4    0.60    0.90
   1  -7  -4   18.60    1.80
   1  -7  -4   17.20    1.80
  -1  -7   4   15.70    2.20
   1  -7  -4   20.70    2.00
   0  -7  -4  169.78    7.30
   0  -7  -4  167.08    7.40
   0  -7   4  169.18    7.20
   0  -7   4  167.98    7.20
   1  -7   4  449.16   18.30
  -1  -7  -4  460.55   18.30
   1  -7   4  454.85   18.10
   1  -7   4  435.46   18.20
  -1  -7  -4  440.56   18.40
  -1  -7  -4  505.95   18.50
   2  -7   4  351.06   14.30
  -2  -7  -4  342.77   14.40
  -2  -7  -4  337.67   14.30
   2  -7   4  361.56   14.00
  -2  -7  -4  352.86   14.20
   2  -7   4  357.66   14.20
  -3  -7  -4  601.14   24.80
  -3  -7  -4  641.84   25.10
   3  -7   4  633.14   24.40
   3  -7   4  629.54   24.70
   3  -7   4  636.24   24.60
  -3  -7  -4  604.94   24.70
   4  -7   4  162.98    7.30
  -4  -7  -4  150.48    7.20
  -4  -7  -4  175.98    7.50
   4  -7   4  171.08    7.30
  -5  -7  -4   16.60    1.40
   5  -7   4   18.00    1.20
   5  -7   4   15.40    1.30
  -5  -7  -4   17.20    1.80
   6  -7   4   18.40    1.30
   6  -7   4   20.60    1.30
   6   7   4   18.80    1.60
   5  -8  -4   32.40    1.90
  -5  -8   4   30.80    2.20
   5  -8  -4   32.90    1.90
  -5   8   4   33.20    2.00
  -4  -8   4    6.60    1.60
  -4  -8   4    5.50    1.60
   4  -8  -4    5.40    1.50
   4  -8  -4    5.90    1.10
  -3  -8   4  266.57   12.10
   3  -8  -4  305.97   12.00
   3  -8  -4  308.97   11.90
   3  -8  -4  285.87   11.90
  -3  -8   4  281.17   11.70
   2  -8  -4  760.42   29.00
   2  -8  -4  752.92   28.90
   2  -8  -4  747.63   28.70
  -2  -8   4  685.73   29.00
   1  -8  -4   59.79    3.30
   1  -8  -4   66.39    4.30
   1  -8  -4   59.19    3.30
   0  -8  -4  830.52   33.40
   0  -8   4  841.82   33.10
   0  -8  -4  883.41   33.30
   1  -8   4    3.20    1.10
  -1  -8  -4    3.40    1.30
   1  -8   4    3.40    0.90
  -1  -8  -4    4.30    1.30
   1  -8   4    2.80    1.20
  -1  -8  -4    2.40    1.00
  -2  -8  -4  446.96   17.60
  -2  -8  -4  450.65   17.80
  -2  -8  -4  388.56   17.70
   2  -8   4  445.66   17.40
   2  -8   4  456.25   17.70
   2  -8   4  461.55   17.60
  -3  -8  -4   32.90    2.10
  -3  -8  -4   34.10    2.50
  -3  -8  -4   35.10    2.30
   3  -8   4   37.80    2.40
   3  -8   4   33.10    1.90
   3  -8   4   34.80    2.10
   4  -8   4   16.50    1.20
   4  -8   4   19.90    1.60
  -4  -8  -4   16.90    1.40
   4  -8   4   17.80    1.30
  -4  -8  -4   16.50    1.70
   5  -8   4    0.80    0.50
  -5  -8  -4    0.20    0.50
   5  -8   4    0.50    0.60
   5   8   4   -0.10    0.70
   4  -9  -4   23.50    1.60
   4  -9  -4   21.50    1.50
  -3  -9   4   18.90    2.50
   3  -9  -4   18.40    1.50
   3  -9  -4   16.40    1.50
   2  -9  -4   63.69    3.60
   2  -9  -4   69.69    3.30
   1  -9  -4    1.20    0.60
   1  -9  -4    1.10    0.60
   0  -9  -4   47.20    2.60
   1  -9   4   63.39    3.10
  -1  -9  -4   60.49    3.20
  -1  -9  -4   64.79    3.10
  -2  -9  -4   13.80    1.40
   2  -9   4   12.90    1.70
   2  -9   4   13.50    1.30
  -2  -9  -4   15.50    1.30
   2  -9   4   13.40    1.50
   3  -9   4   22.50    1.50
   3  -9   4   22.70    1.80
   3  -9   4   18.00    2.00
  -3  -9  -4   22.20    1.60
  -3  -9  -4   28.20    2.60
   4  -9   4    0.60    0.80
   4  -9   4    1.30    0.50
  -4  -9  -4    2.30    0.80
   2 -10  -4    9.80    1.10
   2 -10  -4   10.10    1.60
   1 -10  -4    4.90    1.00
   1 -10  -4    3.30    1.00
   0 -10  -4   12.30    1.10
   0 -10  -4   11.70    1.10
  -1 -10  -4   24.60    1.50
  -1 -10  -4   23.60    1.60
   2 -10   4   12.00    1.90
  -8   0   5   -0.30    0.90
   8   0  -5   -0.30    0.60
  -7   0   5    8.30    1.50
   7   0  -5    6.80    1.40
  -6   0   5   -0.70    0.90
   6   0  -5    0.50    0.90
   5   0  -5  856.41   33.20
  -5   0   5  847.32   33.10
  -4   0   5   -0.30    0.90
  -4   0   5   -1.10    1.10
  -4   0   5    4.40    1.90
  -3   0   5  199.48    8.30
   3   0  -5  191.48    8.90
  -3   0   5  214.88    9.00
  -2   0   5    1.00    0.60
   2   0  -5    0.50    0.70
   1   0  -5 3228.28  124.59
   0   0  -5    0.50    0.40
   1   0   5 9143.18  336.17
  -1   0  -5 8270.57  334.87
   2   0   5   -0.40    1.00
  -2   0  -5    0.40    0.70
  -2   0  -5    0.80    0.50
  -3   0  -5  853.41   33.00
  -3   0  -5  800.72   32.00
  -4   0  -5    0.10    0.90
   4   0   5    0.10    0.80
   5   0   5  881.11   34.40
   6   0   5   -1.10    0.70
   6   0   5   -0.80    1.20
   7   0   5  282.37   11.50
   8   0   5   -0.10    0.50
   8  -1  -5  374.66   15.30
   8   1  -5  396.16   15.30
  -8   1   5  385.36   15.10
   7  -1  -5   13.00    1.60
  -7   1   5   14.10    1.50
   7   1  -5   12.00    1.60
  -6  -1   5 1618.84   62.09
   6  -1  -5 1600.54   62.19
  -6   1   5 1588.24   62.09
   6   1  -5 1643.44   62.19
  -5  -1   5  654.93   25.80
  -5  -1   5  680.33   26.00
   5  -1  -5  648.24   25.90
  -5   1   5  652.83   25.80
  -4  -1   5  130.39    5.70
  -4  -1   5  127.69    5.80
   4  -1  -5  132.49    5.90
  -4   1   5  128.59    5.70
  -4   1   5  130.09    7.10
   3  -1  -5 1006.70   40.40
  -3  -1   5 1078.19   40.90
  -3  -1   5 1000.80   39.90
  -3   1   5 1049.49   40.50
  -2  -1   5  135.79    6.30
  -2  -1   5  134.69    5.80
   2  -1  -5  137.59    5.90
  -2   1   5  137.89    5.90
   2   1  -5  135.19    6.20
   1  -1  -5   55.39    2.60
   1   1  -5   55.59    2.90
   0  -1  -5  654.33   24.30
   0  -1  -5  618.34   24.30
   0   1  -5  609.34   24.60
  -1  -1  -5   10.50    1.10
   1  -1   5    8.60    1.30
  -1   1  -5   10.20    1.20
   1   1   5   11.90    1.10
  -2  -1  -5  287.97   11.50
   2  -1   5  288.67   12.50
  -2  -1  -5  294.07   11.90
  -2   1  -5  289.87   12.20
   2   1   5  281.87   12.10
  -3  -1  -5   37.60    2.10
  -3  -1  -5   38.10    3.30
  -3   1  -5   38.20    3.30
   4  -1   5  332.87   13.30
   4  -1   5  326.67   13.10
  -4  -1  -5  330.87   13.20
   4   1   5  322.07   13.20
  -5  -1  -5   -1.00    1.00
   5  -1   5    1.10    0.80
   5   1   5    0.80    0.70
   6  -1   5  118.99    5.50
   6   1   5  124.99    5.60
   6   1   5  121.69    5.50
   7  -1   5   18.30    1.50
   7   1   5   15.90    1.50
   7   1   5   15.80    2.00
   8  -2  -5   13.80    1.30
  -8   2   5   13.10    1.20
   8   2  -5   11.80    1.30
   7  -2  -5   35.80    2.40
  -7   2   5   36.20    2.40
   7   2  -5   32.10    2.30
  -6  -2   5  144.79    6.60
  -6  -2   5  162.48    8.50
   6  -2  -5  153.08    6.80
   6   2  -5  145.99    6.60
  -6   2   5  146.09    6.50
   5  -2  -5   86.39    4.50
  -5  -2   5   92.09    4.50
  -5  -2   5   94.39    4.60
  -5   2   5   90.69    4.30
   4  -2  -5   58.89    3.40
   4  -2  -5   52.99    3.20
  -4  -2   5   60.79    3.10
  -4  -2   5   57.19    3.40
  -4   2   5   55.79    5.20
  -3  -2   5    9.80    2.20
   3  -2  -5   12.60    2.40
  -3   2   5   15.80    2.20
   2  -2  -5  171.28    6.50
  -2  -2   5  145.69    6.40
  -2  -2   5  153.88    7.10
  -2   2   5  153.28    6.50
   2   2  -5  147.59    7.10
  -1  -2   5  131.19    5.40
   1   2  -5  122.19    5.90
   0   2  -5 4429.06  164.08
   0   2  -5 4056.39  163.28
  -1  -2  -5  526.65   21.20
  -1  -2  -5  552.74   21.20
   1   2   5  572.84   21.30
  -1   2  -5  531.35   21.90
  -2  -2  -5 1639.14   64.09
  -2  -2  -5 1670.83   63.79
  -2   2  -5 1700.43   64.59
   2   2   5 1638.64   64.29
  -3  -2  -5  500.95   21.90
  -3  -2  -5  572.74   22.10
  -4  -2  -5  312.67   12.70
   4  -2   5  304.27   12.60
   4  -2   5  303.57   12.70
   4  -2   5  323.77   12.80
  -4  -2  -5  329.17   12.80
   5  -2   5  565.84   22.10
   5  -2   5  551.24   22.40
  -5  -2  -5  587.94   22.40
   5   2   5  556.14   22.40
   6  -2   5    0.20    0.80
   6   2   5   -1.10    0.70
   7  -2   5   15.20    1.50
   7   2   5   16.20    1.70
   7   2   5   15.80    1.40
   8  -3  -5   11.00    1.30
  -8   3   5   10.40    1.10
   8   3  -5   10.30    1.20
   7  -3  -5    0.60    0.70
  -7   3   5    0.00    0.60
   7   3  -5    0.50    0.80
   6  -3  -5   34.60    3.00
  -6  -3   5   34.10    2.70
  -6   3   5   38.10    2.40
   5  -3  -5   26.10    3.10
   5  -3  -5   31.60    2.40
  -5  -3   5   31.40    2.30
   5  -3  -5   29.20    2.40
  -5  -3   5   25.30    3.90
  -5   3   5   30.50    2.20
   4  -3  -5    2.80    1.00
   4  -3  -5    2.10    0.90
  -4  -3   5    4.50    1.40
  -4  -3   5    3.40    1.20
   4  -3  -5    4.30    1.50
  -3  -3   5   92.29    4.00
  -3   3   5   69.39    5.40
  -2  -3   5   39.00    2.20
  -1  -3   5  400.46   16.20
   1   3  -5  420.06   17.10
   0  -3  -5   78.19    3.50
   0  -3   5   78.59    3.70
   0   3  -5   76.19    4.50
   0   3  -5   79.59    4.30
  -1  -3  -5  565.84   22.50
  -1   3  -5  590.34   23.50
  -2  -3  -5   11.90    1.20
  -2   3  -5   13.50    2.60
   2   3   5   12.50    2.10
  -3  -3  -5  405.96   16.30
  -3  -3  -5  435.86   16.40
   3  -3   5  413.26   16.50
   3  -3   5  384.76   16.20
   3  -3   5  395.66   16.30
  -3  -3  -5  424.86   16.40
   4  -3   5   16.30    1.60
  -4  -3  -5   12.60    2.00
  -4  -3  -5   16.70    1.60
   4  -3   5   11.10    1.80
   4  -3   5   16.20    1.90
   5  -3   5   13.10    2.00
  -5  -3  -5   18.50    1.90
   5  -3   5   16.80    1.90
   5  -3   5   15.80    1.50
  -5  -3  -5   17.60    1.90
   5   3   5   15.70    1.80
   6  -3   5    1.90    0.80
  -6  -3  -5    1.70    1.10
   6   3   5    0.60    0.70
   7  -3   5   13.40    1.40
   7   3   5   12.00    1.30
   7   3   5   11.20    1.40
   8  -4  -5    0.00    0.50
   8   4  -5    0.40    0.60
  -8   4   5    0.90    0.50
  -7  -4   5   35.10    2.90
   7  -4  -5   30.70    2.00
   7  -4  -5   34.40    3.40
   7   4  -5   31.90    2.00
  -7   4   5   30.90    1.90
  -6  -4   5   36.50    2.70
   6  -4  -5   35.20    2.70
   6  -4  -5   40.00    2.60
  -6   4   5   40.70    2.40
   5  -4  -5    3.20    0.90
   5  -4  -5    6.50    2.10
  -5  -4   5    5.10    1.60
   5  -4  -5    5.10    1.50
   4  -4  -5   10.40    1.60
   4  -4  -5    8.60    2.10
   4  -4  -5   11.70    1.70
  -4  -4   5   11.80    2.00
   3  -4  -5   29.60    2.60
   3  -4  -5   36.00    2.20
  -3  -4   5   26.80    2.90
   3  -4  -5   33.20    2.30
  -3  -4   5   29.30    2.10
  -3  -4   5   24.20    3.00
  -2  -4   5 1440.06   58.09
   2  -4  -5 1679.83   58.79
   2  -4  -5 1402.56   57.89
  -1  -4   5  259.27   10.20
   1  -4  -5  229.08   10.00
   1   4  -5  257.57   11.40
   0  -4   5  819.92   30.80
   0  -4  -5  788.32   30.70
   0   4  -5  765.92   31.70
  -1  -4  -5  387.56   15.20
  -1   4  -5  374.26   16.40
   2  -4   5   17.80    4.50
  -2  -4  -5   23.00    1.70
  -2  -4  -5   24.90    2.20
   2  -4   5   22.70    1.80
  -2  -4  -5   25.50    2.10
   2  -4   5   26.70    1.90
  -3  -4  -5    6.40    1.70
   3  -4   5    7.20    1.40
   3  -4   5    6.00    1.40
  -3  -4  -5    5.40    1.20
   3  -4   5    8.40    2.00
  -3  -4  -5    6.50    1.70
   4  -4   5  499.15   20.00
   4  -4   5  506.25   20.30
  -4  -4  -5  503.05   20.10
   4  -4   5  499.25   19.90
  -4  -4  -5  528.15   20.30
  -5  -4  -5  173.18    7.50
   5  -4   5  187.08    7.60
   5  -4   5  176.68    7.80
   5  -4   5  176.98    7.50
  -5  -4  -5  171.58    7.70
   6  -4   5   39.90    2.70
   6  -4   5   43.00    2.50
  -6  -4  -5   42.90    2.80
   6   4   5   41.70    2.40
   7  -4   5  126.49    5.60
   7   4   5  119.69    5.20
   7   4   5  124.79    5.20
  -7  -5   5    1.20    1.20
   7  -5  -5    1.70    1.10
   7  -5  -5    0.90    0.60
   7   5  -5    1.60    0.70
  -7   5   5    0.30    0.90
  -6  -5   5   82.79    4.40
   6  -5  -5   84.49    4.20
  -6   5   5   77.29    4.50
  -5  -5   5   32.20    2.50
   5  -5  -5   37.10    3.30
   5  -5  -5   40.40    2.60
   5  -5  -5   33.50    2.50
  -5   5   5   35.50    2.50
   4  -5  -5  122.59    5.90
  -4  -5   5  118.09    5.70
   4  -5  -5  127.99    5.80
  -4  -5   5  135.59    6.00
   4  -5  -5  126.79    5.70
  -3  -5   5   16.30    2.50
   3  -5  -5    9.60    1.90
   3  -5  -5   17.40    1.60
  -3  -5   5   13.60    1.60
   3  -5  -5    8.90    1.60
  -2  -5   5  191.48    8.50
   2  -5  -5  196.18    8.40
  -2  -5   5  200.28    8.60
   2  -5  -5  205.78    8.60
   2  -5  -5  213.18    8.50
  -1  -5   5  356.66   14.10
   1  -5  -5  350.16   13.90
   1  -5  -5  355.56   14.10
  -1  -5   5  331.17   13.90
   0  -5   5  377.06   15.50
   0  -5   5  437.16   15.60
   0  -5  -5  360.16   15.50
   0  -5   5  397.96   15.40
   0  -5  -5  391.16   15.60
   0  -5  -5  370.36   15.50
  -1  -5  -5  206.28    8.80
   1  -5   5  216.18    8.70
  -1  -5  -5  198.08    8.70
  -1  -5  -5  211.78    8.70
   1  -5   5  210.68    8.60
   2  -5   5    0.40    0.70
  -2  -5  -5    0.30    0.80
  -2  -5  -5    2.10    0.90
  -2  -5  -5    0.20    0.60
   2  -5   5    1.70    0.80
   2  -5   5    0.00    1.30
   3  -5   5  715.33   28.30
  -3  -5  -5  721.63   28.30
   3  -5   5  700.53   28.10
  -3  -5  -5  762.12   28.40
  -3  -5  -5  704.13   28.10
   3  -5   5  707.73   28.00
  -4  -5  -5    0.40    0.80
  -4  -5  -5    2.40    0.90
   4  -5   5    1.60    0.80
   4  -5   5    0.20    0.70
   4  -5   5    1.50    1.00
  -5  -5  -5  750.42   32.10
   5  -5   5  826.42   32.20
   5  -5   5  839.02   31.90
   5  -5   5  864.91   32.20
  -5  -5  -5  821.32   31.90
  -6  -5  -5   -0.20    0.90
   6  -5   5   -0.70    0.70
   6  -5   5    0.90    0.80
   6   5   5    0.10    0.60
   7  -6  -5   63.99    3.00
  -7   6   5   70.39    3.00
   7   6  -5   67.19    3.10
   6  -6  -5    0.60    0.60
   6  -6  -5    0.60    0.80
  -6   6   5   -1.20    0.60
   5  -6  -5    0.30    0.70
   5  -6  -5   -0.20    0.80
  -5  -6   5   -0.20    0.80
   5  -6  -5   -0.10    0.70
  -5   6   5    0.60    0.70
   4  -6  -5  339.27   14.30
  -4  -6   5  347.67   14.60
   4  -6  -5  364.66   14.50
   4  -6  -5  357.76   14.60
  -4  -6   5  350.36   14.10
   3  -6  -5  178.78    8.10
  -3  -6   5  200.88    8.30
  -3  -6   5  180.18    8.00
   3  -6  -5  188.58    8.00
   3  -6  -5  187.48    8.10
   2  -6  -5  570.84   22.70
  -2  -6   5  584.94   22.90
   2  -6  -5  558.74   22.80
   2  -6  -5  584.74   23.50
   1  -6  -5  305.37   12.70
  -1  -6   5  305.97   12.60
   1  -6  -5  315.27   12.70
  -1  -6   5  323.47   12.90
   1  -6  -5  317.47   12.90
   0  -6  -5    4.70    1.50
   0  -6   5    0.30    1.00
   0  -6   5    2.20    1.00
   0  -6  -5    0.60    0.80
   0  -6  -5    1.60    0.90
   1  -6   5  176.28    7.50
  -1  -6  -5  167.28    8.10
   1  -6   5  168.68    7.80
  -1  -6  -5  184.98    7.60
  -1  -6  -5  173.88    7.60
   1  -6   5  181.78    7.40
  -2  -6  -5   -0.10    0.70
   2  -6   5    0.10    0.70
  -2  -6  -5   -0.50    0.70
   2  -6   5   -0.10    0.70
   2  -6   5   -1.60    1.10
  -3  -6  -5  135.79    6.50
  -3  -6  -5  131.29    6.00
   3  -6   5  128.69    5.70
   3  -6   5  123.29    6.00
  -3  -6  -5  131.79    5.90
   3  -6   5  129.49    6.00
  -4  -6  -5  137.29    5.80
   4  -6   5  124.69    6.00
   4  -6   5  129.69    5.60
  -4  -6  -5  122.59    5.90
   4  -6   5  134.29    5.80
   5  -6   5   22.90    1.70
  -5  -6  -5   24.50    2.50
   5  -6   5   25.20    1.60
  -5  -6  -5   24.30    1.80
   5  -6   5   23.50    1.90
  -6  -6  -5  159.38    6.70
   6  -6   5  150.08    6.50
   6   6   5  160.28    6.50
  -6  -7   5    9.10    1.60
   6  -7  -5   10.00    1.40
   6   7  -5    9.20    1.50
  -6   7   5    9.60    1.20
   5  -7  -5  122.99    5.60
  -5  -7   5  125.89    5.90
  -5   7   5  127.49    5.40
  -4  -7   5  300.97   13.20
  -4  -7   5  301.97   12.80
   4  -7  -5  325.37   13.00
   4  -7  -5  325.27   13.00
   4  -7  -5  337.27   12.90
  -4   7   5  307.77   13.20
   3  -7  -5  181.58    7.90
  -3  -7   5  174.98    8.20
   3  -7  -5  188.98    8.00
   3  -7  -5  185.68    7.80
   2  -7  -5  521.85   20.50
   2  -7  -5  529.95   20.30
  -2  -7   5  504.95   21.00
   2  -7  -5  497.35   20.70
   1  -7  -5    8.70    1.90
   1  -7  -5   10.00    1.90
  -1  -7   5    6.30    2.20
   1  -7  -5   11.10    1.60
   0  -7   5  242.78    9.50
   0  -7  -5  222.78    9.50
   0  -7  -5  215.38    9.90
   0  -7   5  230.68    9.40
  -1  -7  -5   29.40    2.30
   1  -7   5   35.00    2.10
   1  -7   5   23.90    2.70
   1  -7   5   30.60    2.20
  -1  -7  -5   29.60    2.20
  -1  -7  -5   31.00    2.30
  -2  -7  -5    9.00    1.40
  -2  -7  -5    8.30    1.40
   2  -7   5    7.40    1.40
   2  -7   5    9.00    2.00
   2  -7   5    5.40    1.30
  -2  -7  -5    7.90    1.60
  -3  -7  -5   67.59    3.80
   3  -7   5   71.09    3.80
  -3  -7  -5   67.89    3.50
   3  -7   5   74.39    3.80
   3  -7   5   68.19    3.40
  -3  -7  -5   68.99    3.60
   4  -7   5   47.80    2.60
   4  -7   5   48.90    2.90
  -4  -7  -5   51.79    2.70
   4  -7   5   50.79    2.50
  -4  -7  -5   51.39    3.00
   5  -7   5   50.59    2.70
  -5  -7  -5   54.09    3.00
  -5  -7  -5   53.09    3.00
   5  -7   5   50.89    2.60
   5  -7   5   50.89    2.60
   5   7   5   58.39    3.50
   5  -8  -5  118.19    5.10
  -5  -8   5  123.19    5.50
   5  -8  -5  119.89    5.30
   4  -8  -5    6.70    1.20
   4  -8  -5    8.00    1.40
   3  -8  -5   33.70    2.60
  -3  -8   5   35.40    2.70
   3  -8  -5   33.50    2.70
   2  -8  -5   31.60    2.10
  -2  -8   5   22.30    2.50
   2  -8  -5   28.60    2.20
   1  -8  -5    8.90    1.40
   1  -8  -5    7.10    1.40
   0  -8   5   28.50    2.50
   0  -8  -5   32.90    2.10
   0  -8  -5   32.70    2.30
  -1  -8  -5   44.90    2.60
  -1  -8  -5   42.40    3.10
  -1  -8  -5   44.80    2.70
   1  -8   5   43.40    2.50
   1  -8   5   48.50    2.70
  -2  -8  -5   56.59    2.90
   2  -8   5   54.29    3.40
   2  -8   5   56.79    3.00
   2  -8   5   49.40    3.10
  -2  -8  -5   51.59    3.20
  -2  -8  -5   59.79    3.80
  -3  -8  -5  113.29    5.00
   3  -8   5  111.29    4.90
   3  -8   5  116.29    5.20
  -3  -8  -5  111.79    5.10
  -3  -8  -5  117.29    5.30
   3  -8   5  113.79    5.00
  -4  -8  -5   10.80    1.10
  -4  -8  -5   10.00    1.60
   4  -8   5    6.30    1.50
   4  -8   5    8.50    1.00
   4  -8   5   11.30    1.10
   4  -9  -5   37.10    2.00
   4  -9  -5   36.30    1.90
  -3  -9   5  287.87   12.40
   3  -9  -5  308.37   12.10
   2  -9  -5    3.90    1.10
   2  -9  -5    5.00    1.10
   1  -9  -5   30.20    1.90
   1  -9  -5   28.30    2.00
   0  -9  -5   11.00    1.30
  -1  -9  -5   28.80    1.80
   1  -9   5   23.20    1.90
  -2  -9  -5    0.50    0.60
   2  -9   5   -1.40    0.70
   2  -9   5    0.80    0.60
  -2  -9  -5    0.80    0.60
   3  -9   5  170.18    7.20
   3  -9   5  184.08    7.30
  -3  -9  -5  182.08    7.40
   2 -10  -5   32.20    2.30
   2 -10  -5   32.40    2.10
   1 -10  -5    3.20    0.80
   1 -10  -5    4.80    0.90
   0 -10  -5   25.30    1.60
   0 -10  -5   28.10    1.60
  -1 -10  -5    0.40    0.50
  -1 -10  -5    1.10    0.50
   8   0  -6   47.70    2.50
  -8   0   6   49.40    2.50
   7   0  -6    0.50    0.80
  -7   0   6    1.30    0.80
  -6   0   6    4.70    1.00
   6   0  -6    4.20    1.00
  -5   0   6    0.70    0.90
   5   0  -6   -0.20    1.00
  -4   0   6    5.00    1.60
  -4   0   6    3.50    1.00
   4   0  -6    4.90    1.20
   3   0  -6   -0.70    1.70
  -3   0   6   -0.50    1.10
  -3   0   6    0.20    0.70
  -2   0   6   -0.10    0.60
   2   0  -6    0.40    0.80
  -2   0   6   -0.10    0.70
   1   0  -6   -0.10    0.60
   0   0  -6    3.30    1.00
   0   0  -6    3.00    0.80
  -1   0  -6    2.60    0.90
  -2   0  -6 1850.11   73.29
  -2   0  -6 1961.20   73.99
   2   0   6 1930.31   74.29
  -3   0  -6   -1.00    1.70
  -3   0  -6    2.30    0.70
   3   0   6    1.40    1.10
   4   0   6  269.97   10.90
  -4   0  -6  261.87   10.90
   5   0   6    0.40    0.80
   6   0   6  104.89    4.90
   7   0   6    0.60    0.60
   8  -1  -6  602.14   23.60
   8   1  -6  607.94   23.30
  -8   1   6  583.84   23.20
  -7  -1   6   34.80    2.20
   7  -1  -6   35.80    2.40
   7   1  -6   35.20    2.30
  -7   1   6   35.30    2.30
   6  -1  -6  974.70   37.30
  -6  -1   6  962.70   37.10
   6   1  -6  945.21   37.70
  -6   1   6  939.11   37.10
  -5  -1   6   99.29    4.90
   5  -1  -6  100.49    4.80
  -5  -1   6   97.39    4.70
   5   1  -6   99.59    4.80
  -5   1   6  110.19    4.70
  -4  -1   6    9.50    1.70
  -4  -1   6    8.40    1.50
   4  -1  -6    7.30    1.90
  -4   1   6    9.50    4.40
  -4   1   6    9.80    1.80
  -3  -1   6  140.99    5.80
  -3  -1   6  131.09    6.70
   3  -1  -6  122.29    6.50
  -3   1   6  131.39    6.30
   2  -1  -6   47.60    2.70
  -2  -1   6   51.19    2.60
  -2   1   6   47.30    2.70
   2   1  -6   50.29    3.20
  -1  -1   6  661.73   25.00
   1  -1  -6  629.74   25.00
   1  -1  -6  628.74   25.10
   1   1  -6  651.03   25.50
   0  -1  -6   29.00    1.70
   0  -1  -6   25.10    1.60
   0   1  -6   30.80    2.10
   0   1  -6   30.20    2.20
  -1  -1  -6   65.89    3.30
  -1  -1  -6   66.39    3.10
  -1   1  -6   74.29    3.70
   1   1   6   67.59    3.50
  -1   1  -6   60.69    3.10
  -2  -1  -6  317.47   12.50
  -2  -1  -6  315.27   13.00
  -2   1  -6  314.97   12.50
  -2   1  -6  318.97   13.30
   2   1   6  301.37   13.30
  -3  -1  -6  599.14   23.90
   3  -1   6  581.64   22.90
  -3  -1  -6  570.74   22.90
  -3   1  -6  577.24   22.70
  -4  -1  -6  568.84   21.40
   4  -1   6  502.95   21.20
   4  -1   6  538.75   21.40
   4   1   6  554.54   21.40
   5  -1   6   73.69    3.80
  -5  -1  -6   72.59    4.00
   5   1   6   73.29    3.70
   6  -1   6  271.67   11.00
   6   1   6  258.97   11.00
   7  -1   6    4.50    1.10
   7   1   6    5.00    1.00
   8   2  -6  272.37   10.80
  -8   2   6  267.27   10.70
  -7  -2   6    1.60    1.00
   7  -2  -6    0.60    1.00
   7   2  -6    1.70    0.80
  -7   2   6    4.10    1.20
  -6  -2   6   16.20    2.30
   6  -2  -6   16.30    2.00
  -6  -2   6   19.00    2.00
  -6   2   6   16.70    1.70
   6   2  -6   19.70    2.00
  -5  -2   6  113.79    5.60
  -5  -2   6   99.39    5.10
   5  -2  -6  106.09    5.20
  -5   2   6  112.09    5.00
   4  -2  -6    0.00    1.00
  -4  -2   6    0.70    0.70
  -4  -2   6    6.40    2.00
  -4   2   6    2.00    0.90
  -3  -2   6  182.98    9.00
  -3  -2   6  186.18    7.70
  -3   2   6  177.48    8.20
   2  -2  -6   12.10    1.70
  -2  -2   6   12.00    1.20
   1  -2  -6    5.60    1.10
   0  -2  -6  551.24   22.10
   0  -2   6  590.14   22.20
   0   2  -6  579.24   22.80
   0   2  -6  546.95   22.90
  -1  -2  -6   80.49    3.60
  -1   2  -6   76.89    4.30
  -2  -2  -6   11.00    1.10
  -2   2  -6   12.40    1.60
  -2   2  -6   12.20    2.40
   2   2   6   11.60    2.70
   3  -2   6   88.49    4.30
  -3  -2  -6   93.89    4.10
   3  -2   6   83.89    4.10
   3  -2   6   87.29    4.10
  -3  -2  -6   71.29    7.40
   4  -2   6    1.50    1.00
  -4  -2  -6   -1.40    1.20
   4  -2   6    0.30    0.80
  -4  -2  -6    1.70    0.70
   4  -2   6    0.80    1.10
  -5  -2  -6   14.90    1.90
   5  -2   6   14.20    1.70
   5  -2   6   11.80    1.60
   5   2   6   14.90    1.60
   6  -2   6    2.50    0.90
   6   2   6    2.60    0.80
   6   2   6    3.10    1.20
   7  -2   6  232.88    9.40
   7   2   6  226.98    9.50
   8  -3  -6   30.10    1.70
   8   3  -6   29.20    1.80
  -8   3   6   32.00    1.70
   7  -3  -6   96.09    4.60
   7   3  -6  101.19    4.50
  -7   3   6   96.89    4.40
  -6  -3   6    0.80    1.00
   6  -3  -6    1.10    0.90
  -6  -3   6   -0.20    1.30
   6   3  -6    4.90    1.70
  -6   3   6    1.10    0.80
   5  -3  -6  352.56   14.20
  -5  -3   6  350.36   14.00
  -5  -3   6  361.36   14.40
   5  -3  -6  333.87   14.70
  -5   3   6  339.17   14.00
  -4  -3   6  122.19    5.30
   4  -3  -6  120.49    5.40
   4  -3  -6   95.59    5.80
  -4  -3   6  117.39    5.40
   4  -3  -6  115.79    5.20
  -4   3   6  114.59    5.20
   3  -3  -6  110.69    4.90
  -3  -3   6  103.69    5.00
   3  -3  -6  108.39    5.00
  -3  -3   6  110.09    4.90
  -3   3   6  102.29    5.00
  -2  -3   6   13.70    1.40
  -1  -3   6  462.75   17.40
   1  -3  -6  406.36   17.20
   1   3  -6  447.96   18.40
   0  -3   6  770.22   28.60
   0  -3  -6  698.13   28.50
   0   3  -6  737.03   29.50
  -1  -3  -6  210.68    8.90
  -1   3  -6  224.88   10.00
  -2  -3  -6 1364.66   52.19
   2  -3   6 1368.46   51.99
  -2  -3  -6 1351.76   52.29
   2  -3   6 1329.17   52.09
   3  -3   6    2.50    0.90
   3  -3   6    3.50    1.10
  -3  -3  -6    1.80    1.20
  -3  -3  -6    1.90    0.70
  -3  -3  -6    6.30    1.70
   3  -3   6    3.70    0.90
   4  -3   6  417.86   16.50
  -4  -3  -6  416.26   16.80
   4  -3   6  415.56   16.80
   5  -3   6   11.80    1.40
   5  -3   6   12.90    1.70
  -5  -3  -6    7.90    1.60
   5  -3   6   12.00    1.90
  -6  -3  -6  261.47   11.20
   6  -3   6  277.47   11.20
   6   3   6  271.97   11.30
   7  -3   6   44.80    2.40
   7   3   6   47.70    2.70
   7  -4  -6   11.90    1.30
  -7  -4   6   10.80    2.60
   7   4  -6    9.40    1.30
  -7   4   6    9.10    1.10
   6  -4  -6   33.80    2.40
   6  -4  -6   31.30    2.90
  -6  -4   6   36.30    2.70
  -6   4   6   37.90    2.30
   5  -4  -6  484.65   19.60
   5  -4  -6  482.45   19.60
  -5   4   6  502.15   19.40
   4  -4  -6   71.19    4.00
  -4  -4   6   71.79    4.00
  -4  -4   6   77.29    3.90
  -4   4   6   75.39    3.90
  -3  -4   6   91.79    4.60
   3  -4  -6   92.19    4.90
   3  -4  -6   97.29    4.60
   3  -4  -6   95.39    4.50
  -3  -4   6  102.39    4.60
   2  -4  -6    0.90    0.80
   2  -4  -6    3.50    0.90
  -2  -4   6    1.20    1.10
  -2  -4   6    1.40    0.60
   1  -4  -6  287.67   11.60
  -1  -4   6  296.17   11.70
   1   4  -6  274.27   13.00
   0  -4  -6   57.59    2.90
   0  -4   6   56.49    3.10
   0   4  -6   55.09    4.40
  -1  -4  -6 1573.24   58.79
   1  -4   6 1525.45   58.59
   1  -4   6 1489.75   58.69
  -1  -4  -6 1517.75   58.89
   2  -4   6   25.90    2.80
  -2  -4  -6   23.10    2.10
   2  -4   6   25.20    1.90
  -3  -4  -6   57.29    3.30
  -3  -4  -6   57.29    3.20
   3  -4   6   57.59    3.00
   3  -4   6   60.59    3.50
   3  -4   6   57.89    3.10
  -3  -4  -6   60.09    3.30
   4  -4   6   27.90    2.10
   4  -4   6   26.50    2.40
  -4  -4  -6   33.70    2.30
   4  -4   6   30.90    2.00
  -4  -4  -6   31.90    2.30
  -5  -4  -6  604.74   23.20
   5  -4   6  610.84   23.50
   5  -4   6  595.14   23.20
  -5  -4  -6  538.75   23.40
   5  -4   6  604.24   23.10
   6  -4   6   44.10    2.60
   6   4   6   44.00    2.40
   7   4   6   22.40    1.90
   7  -5  -6    0.30    0.50
  -7  -5   6    1.20    1.40
  -7   5   6    0.50    0.50
   7   5  -6    0.10    0.80
   6  -5  -6   16.90    1.90
  -6  -5   6   16.10    2.00
  -6   5   6   16.50    1.50
   5  -5  -6  168.28    7.20
   5  -5  -6  161.28    7.20
  -5  -5   6  148.79    7.30
  -5   5   6  167.38    6.90
   4  -5  -6  134.39    5.80
   4  -5  -6  129.49    6.10
   4  -5  -6  122.29    5.90
  -4  -5   6  137.49    6.20
  -4   5   6  126.29    5.70
  -3  -5   6  663.03   26.30
  -3  -5   6  692.63   26.70
   3  -5  -6  677.83   26.60
  -3   5   6  658.73   26.30
   2  -5  -6   32.80    2.30
  -2  -5   6   34.90    2.50
   2  -5  -6   32.10    2.20
   2  -5  -6   29.90    2.50
  -2  -5   6   35.80    2.40
   1  -5  -6  192.48    8.20
   1  -5  -6  187.88    8.20
   1  -5  -6  193.38    8.20
  -1  -5   6  201.08    8.10
  -1  -5   6  202.58    8.30
  -1  -5   6  179.18    8.20
   0  -5  -6    6.80    1.70
   0  -5  -6    8.60    1.40
   0  -5  -6    7.20    1.50
   0  -5   6    6.10    1.40
   0  -5   6    6.10    1.70
  -1  -5  -6  133.89    5.90
  -1  -5  -6  132.39    6.00
  -1  -5  -6  133.89    5.90
   1  -5   6  132.69    5.70
   1  -5   6  127.39    5.80
  -2  -5  -6   43.20    2.60
   2  -5   6   37.60    3.10
   2  -5   6   39.50    2.30
  -2  -5  -6   41.60    2.50
  -2  -5  -6   41.60    2.60
   2  -5   6   39.90    2.50
  -3  -5  -6   52.29    2.90
   3  -5   6   47.20    3.20
  -3  -5  -6   54.59    3.00
   3  -5   6   46.70    2.80
  -3  -5  -6   53.89    3.10
   3  -5   6   47.80    2.60
   4  -5   6    6.80    1.70
  -4  -5  -6    5.20    1.50
   4  -5   6    4.80    1.20
   4  -5   6    4.90    1.30
   5  -5   6   96.19    4.10
  -5  -5  -6   94.79    4.50
   5  -5   6   78.59    4.80
   6  -5   6  293.37   11.70
  -6  -5  -6  294.87   11.90
   6  -5   6  287.27   11.50
   6   5   6  285.97   11.60
   7  -6  -6   22.80    1.40
  -7   6   6   24.20    1.30
   6  -6  -6    2.10    1.40
  -6  -6   6    6.40    1.50
   6  -6  -6    5.10    1.40
  -6   6   6    5.10    1.00
   6   6  -6    5.40    1.00
   5  -6  -6  203.98    8.30
  -5  -6   6  183.08    8.50
  -4  -6   6    5.20    1.60
   4  -6  -6    4.60    1.50
   4  -6  -6    5.20    1.60
   4  -6  -6    5.70    1.40
  -4   6   6    6.00    1.60
   3  -6  -6   -0.40    0.70
  -3  -6   6    0.80    0.80
   3  -6  -6   -0.50    0.80
   3  -6  -6    0.60    0.90
  -3   6   6    3.30    1.40
  -2  -6   6   25.80    2.70
   2  -6  -6   25.90    2.10
   2  -6  -6   24.50    2.10
  -2  -6   6   24.60    2.20
   2  -6  -6   25.60    2.00
   1  -6  -6    4.10    1.40
  -1  -6   6   -0.20    1.50
   1  -6  -6    4.70    1.40
  -1  -6   6    3.00    1.00
  -1  -6   6    8.10    1.80
   0  -6  -6    0.70    0.80
   0  -6   6    0.40    0.90
   0  -6   6    0.60    0.90
   1  -6   6   18.90    1.70
  -1  -6  -6   22.70    1.90
  -1  -6  -6   18.80    1.90
   1  -6   6   21.10    1.80
  -1  -6  -6   18.30    1.90
  -2  -6  -6    1.00    0.80
   2  -6   6    2.00    1.30
   2  -6   6    1.40    0.70
  -2  -6  -6    2.30    0.90
   2  -6   6    1.90    0.80
  -2  -6  -6    1.40    0.70
  -3  -6  -6   45.80    2.90
   3  -6   6   44.70    2.60
   3  -6   6   44.40    3.00
  -3  -6  -6   40.50    2.80
  -3  -6  -6   50.39    2.80
   3  -6   6   45.40    2.50
  -4  -6  -6  311.17   13.50
   4  -6   6  344.77   13.60
  -4  -6  -6  327.67   13.30
   4  -6   6  338.17   13.40
   5  -6   6    1.10    0.60
   5  -6   6    1.50    0.80
   5  -6   6    1.70    0.60
  -5  -6  -6    1.80    0.70
  -5  -6  -6    3.90    1.40
   6  -6   6  149.09    5.90
   6  -6   6  149.99    6.10
   6   6   6  139.99    6.10
   6  -7  -6    2.10    0.90
  -6  -7   6    1.80    1.00
   6  -7  -6    1.70    0.60
  -6   7   6    1.80    0.70
   5  -7  -6   50.29    2.90
   5  -7  -6   54.39    2.80
  -5  -7   6   51.39    3.10
  -5   7   6   52.09    2.60
   4  -7  -6  221.88    9.50
   4  -7  -6  203.88    8.50
  -4  -7   6  197.18    8.80
  -4   7   6  180.28    8.30
   3  -7  -6  202.88    8.60
  -3  -7   6  186.08    8.80
   3  -7  -6  202.88    8.70
   3  -7  -6  211.98    8.50
  -2  -7   6  507.25   20.70
   2  -7  -6  531.15   20.60
   2  -7  -6  507.25   20.50
   1  -7  -6  899.31   35.40
  -1  -7   6  907.71   35.20
   1  -7  -6  917.91   35.90
   0  -7   6  173.38    7.40
   0  -7   6  173.98    7.30
   0  -7  -6  174.18    7.60
   0  -7  -6  171.48    7.50
   1  -7   6  832.12   32.60
   1  -7   6  838.02   32.70
  -1  -7  -6  809.62   32.90
  -1  -7  -6  878.91   33.40
   2  -7   6    7.30    1.20
   2  -7   6    8.90    1.50
  -2  -7  -6    8.40    1.40
  -2  -7  -6    7.60    1.50
   2  -7   6    9.00    2.20
  -2  -7  -6    7.70    1.50
   3  -7   6    0.50    0.60
  -3  -7  -6    0.60    0.80
  -3  -7  -6    0.80    0.70
   3  -7   6    0.40    0.60
  -3  -7  -6    0.70    0.80
   4  -7   6   31.30    1.90
  -4  -7  -6   31.60    2.30
   4  -7   6   30.00    2.20
   4  -7   6   30.00    1.80
  -4  -7  -6   30.20    1.90
   5  -7   6    2.20    0.80
   5  -7   6    2.90    0.70
  -5  -7  -6    5.90    1.40
   5  -7   6    3.90    0.90
  -5  -7  -6    4.30    1.00
   5   7   6    3.00    0.90
   5  -8  -6   24.30    1.60
  -5  -8   6   26.30    2.10
   4  -8  -6  225.28    9.10
   4  -8  -6  216.58    9.10
  -4  -8   6  221.88    9.40
   3  -8  -6   43.90    2.60
   3  -8  -6   46.50    2.60
  -3  -8   6   42.70    2.90
  -2  -8   6  116.59    6.00
   2  -8  -6  136.99    5.80
   1  -8  -6   29.80    2.10
   1  -8  -6   33.40    2.10
   0  -8  -6   26.50    1.90
   0  -8   6   22.50    2.20
   0  -8   6   26.40    2.00
   0  -8  -6   28.60    2.10
  -1  -8  -6    1.00    0.70
  -1  -8  -6    5.20    1.80
  -1  -8  -6    2.60    1.30
   1  -8   6    4.60    1.30
   2  -8   6   99.99    4.20
  -2  -8  -6   92.19    4.60
  -2  -8  -6   91.29    4.30
   2  -8   6   95.99    4.40
  -2  -8  -6   91.19    4.50
   3  -8   6    5.10    1.10
   3  -8   6    9.30    1.00
  -3  -8  -6    6.20    1.30
   3  -8   6    9.00    1.70
  -3  -8  -6    7.70    1.60
  -3  -8  -6    9.50    1.30
   4  -8   6    0.50    0.40
   4  -8   6    0.90    0.50
   4  -8   6    0.40    0.90
  -4  -8  -6    1.10    0.90
  -4  -8  -6    0.50    0.50
   4  -9  -6   95.59    4.70
   4  -9  -6  104.49    4.30
   3  -9  -6    3.10    0.90
   3  -9  -6    5.00    1.00
   2  -9  -6   63.09    3.30
   2  -9  -6   63.09    3.20
   1  -9  -6   24.00    1.80
   1  -9  -6   22.70    1.60
   0  -9  -6   37.40    2.20
   0  -9  -6   36.50    2.10
  -1  -9  -6    0.00    0.60
   1  -9   6    1.10    0.70
  -1  -9  -6    0.90    1.00
   1  -9   6    0.50    0.90
  -2  -9  -6   52.39    2.50
  -2  -9  -6   53.09    2.80
   2  -9   6   48.20    2.40
   2  -9   6   50.19    2.50
   3  -9   6    0.70    0.60
   3  -9   6    0.40    0.50
  -3  -9  -6    0.60    0.50
   1 -10  -6    0.20    0.50
   1 -10  -6    0.10    0.50
   0 -10  -6   10.80    1.10
   0 -10  -6   11.90    1.00
  -1 -10  -6   27.70    1.60
  -8   0   7   -0.30    0.70
   8   0  -7   -0.30    0.70
   7   0  -7  167.88    7.90
  -7   0   7  161.18    7.00
  -6   0   7   -1.40    0.80
   6   0  -7    0.40    0.90
   5   0  -7   36.10    2.60
  -5   0   7   32.30    2.30
  -4   0   7   -1.30    0.90
  -4   0   7    1.10    0.90
   4   0  -7    1.70    1.30
  -3   0   7  331.37   14.70
  -3   0   7  356.96   13.80
   2   0  -7    1.00    1.10
  -2   0   7    1.80    0.70
   1   0  -7 1145.69   43.90
   1   0  -7 1106.29   43.80
   0   0  -7   -0.70    0.60
   0   0  -7    0.60    0.90
  -1   0  -7  460.95   18.80
  -1   0  -7  497.85   19.40
  -2   0  -7   -0.70    1.50
  -2   0  -7    0.60    0.50
  -3   0  -7  745.73   29.20
   3   0   7  756.82   29.30
   4   0   7    0.00    0.80
  -4   0  -7    0.30    0.90
   6   0   7    0.30    0.70
   7   0   7  120.69    5.40
  -8  -1   7   65.29    3.20
   8  -1  -7   69.09    3.30
  -8   1   7   73.99    3.20
   8   1  -7   69.89    3.30
   7  -1  -7  272.87   10.90
  -7  -1   7  264.07   10.60
  -7   1   7  250.17   10.60
   7   1  -7  258.67   10.70
   6  -1  -7  102.89    5.00
  -6  -1   7  104.69    4.80
   6   1  -7  105.99    5.00
  -6   1   7  100.99    4.80
  -5  -1   7   53.99    3.30
  -5  -1   7   56.09    3.10
   5   1  -7   55.59    3.30
  -5   1   7   55.49    3.10
  -4  -1   7   44.90    2.70
   4  -1  -7   42.40    3.00
  -4  -1   7   42.90    2.70
   4   1  -7   44.20    3.30
  -4   1   7   45.90    2.70
   3  -1  -7  382.46   16.80
  -3  -1   7  402.16   15.90
  -3  -1   7  403.46   17.10
  -3   1   7  404.56   16.70
  -2  -1   7   49.10    2.50
   2  -1  -7   42.40    2.90
   1  -1  -7  783.02   31.70
   1  -1  -7  833.02   32.00
  -1  -1   7  807.52   31.80
   1  -1  -7  785.62   31.90
   1   1  -7  856.71   32.50
   1   1  -7  857.21   32.60
   0  -1  -7 1731.23   68.99
   0  -1  -7 1690.93   68.79
   0  -1  -7 1870.71   69.09
   0   1  -7 1840.62   69.49
   0   1  -7 1842.12   69.69
  -1  -1  -7  367.36   13.90
  -1  -1  -7  359.36   14.30
  -1   1  -7  330.47   13.90
  -1   1  -7  345.97   14.60
  -2  -1  -7  114.09    4.50
  -2  -1  -7   92.59    5.20
   2   1   7   92.19    5.90
  -2   1  -7  102.59    4.50
  -2   1  -7   94.29    5.50
   3  -1   7   10.90    2.30
  -3  -1  -7   14.70    1.40
   3  -1   7   13.40    3.50
   3  -1   7   13.80    2.20
  -3   1  -7   13.60    1.70
   4  -1   7  192.38    8.60
   4  -1   7  207.78    9.20
  -4  -1  -7  213.48    8.70
   5  -1   7    0.80    0.80
   5   1   7    2.20    0.80
   6   1   7    3.30    1.20
   7  -1   7    6.60    1.10
   7   1   7    6.00    1.20
   8  -2  -7  156.18    6.70
  -8   2   7  145.69    6.20
   7  -2  -7  156.28    6.70
  -7  -2   7  152.18    6.50
   7   2  -7  156.18    6.60
  -7   2   7  149.49    6.50
  -6  -2   7   26.30    2.60
   6  -2  -7   15.10    3.00
  -6  -2   7   19.10    1.90
   6   2  -7   21.60    2.00
  -6   2   7   23.50    1.90
  -5  -2   7   20.70    2.00
  -5  -2   7   19.50    2.00
   5  -2  -7   16.00    2.10
   5   2  -7   17.00    2.20
  -5   2   7   19.00    1.80
   4  -2  -7  216.88    9.30
  -4  -2   7  226.98    9.20
  -4  -2   7  220.18    9.40
  -4   2   7  218.48    9.10
  -3  -2   7  351.26   14.00
  -3  -2   7  344.47   13.90
  -3   2   7  344.17   13.90
   2  -2  -7 1790.72   71.09
  -2  -2   7 1918.61   71.29
  -1  -2  -7 1226.18   48.60
  -1   2  -7 1297.57   49.70
  -2  -2  -7  270.47   10.70
  -2   2  -7  255.07   10.60
   3  -2   7   37.90    2.50
   3  -2   7   37.80    2.40
  -3  -2  -7   39.00    2.30
   3  -2   7   36.20    2.80
   4  -2   7   98.39    4.80
   4  -2   7   95.99    4.70
  -4  -2  -7   99.79    4.70
   5  -2   7  231.88    9.80
   5  -2   7  245.58   10.10
  -5  -2  -7  242.58   10.10
   5   2   7  242.08   10.30
   6  -2   7    0.50    0.70
   6   2   7   -0.30    0.70
   7  -2   7   31.90    1.90
   7   2   7   32.20    1.90
   8  -3  -7    7.00    1.00
   8   3  -7    6.90    1.40
   7  -3  -7   51.79    2.80
  -7   3   7   49.20    2.60
   7   3  -7   51.19    2.80
  -6  -3   7   16.10    2.00
  -6  -3   7   18.10    2.20
   6  -3  -7   20.00    2.00
   6   3  -7   18.30    2.10
  -6   3   7   22.60    1.80
  -5  -3   7    0.30    1.10
   5  -3  -7    1.90    1.10
  -5  -3   7    4.80    1.60
  -5   3   7    1.50    0.90
  -4  -3   7  279.67   11.10
   4  -3  -7  276.57   11.30
  -4  -3   7  258.27   11.40
  -4   3   7  273.37   11.10
  -3  -3   7   30.30    2.30
  -3  -3   7   30.80    2.10
   3  -3  -7   28.10    2.40
  -3   3   7   27.40    2.40
  -2  -3   7 1278.87   49.60
   2  -3  -7 1285.17   49.40
  -1  -3   7  107.99    4.60
   1  -3  -7   99.99    4.50
   1   3  -7   95.09    5.80
   0  -3   7  767.12   28.70
   0  -3  -7  712.83   28.50
   0   3  -7  723.53   29.80
   1  -3   7  369.66   14.90
  -1  -3  -7  359.76   14.50
   2  -3   7    4.50    1.40
   2  -3   7    4.30    1.50
  -2  -3  -7    1.00    0.50
  -2  -3  -7    1.60    1.00
   3  -3   7   65.39    3.40
  -3  -3  -7   60.09    3.60
   3  -3   7   67.19    3.30
  -3  -3  -7   68.29    3.40
   3  -3   7   66.89    3.70
   4  -3   7   35.80    2.40
   4  -3   7   37.90    2.70
  -4  -3  -7   36.40    2.70
  -4  -3  -7   36.50    2.40
   4  -3   7   35.10    2.20
  -5  -3  -7   37.80    2.60
   5  -3   7   41.00    2.70
   5  -3   7   43.70    2.70
   5  -3   7   39.20    2.30
   5   3   7   42.20    2.60
   6  -3   7    4.40    1.20
  -6  -3  -7    1.70    1.60
   6   3   7    3.50    1.10
   7  -3   7  200.68    8.10
   7   3   7  199.58    8.10
  -7  -4   7   24.40    2.90
   7  -4  -7   27.40    1.80
  -7   4   7   29.90    1.70
   7   4  -7   26.60    2.00
   6  -4  -7   31.40    2.30
  -6  -4   7   31.30    2.50
  -6   4   7   35.00    2.10
  -5  -4   7   81.49    4.40
   5  -4  -7   87.19    4.30
  -5  -4   7   86.09    4.20
   5  -4  -7   81.09    4.60
  -5   4   7   81.79    4.00
   4  -4  -7   83.49    4.20
  -4  -4   7   79.09    4.20
   4  -4  -7   78.79    4.60
  -4  -4   7   80.29    4.00
  -4   4   7   80.09    4.00
  -3  -4   7   10.20    1.80
  -3  -4   7   11.90    1.50
   3  -4  -7   12.20    1.80
   3  -4  -7   10.50    1.60
   3  -4  -7   14.10    2.20
  -3   4   7    7.70    2.10
  -2  -4   7    1.40    0.90
   2  -4  -7    2.60    1.40
  -2  -4   7    1.50    0.70
   2  -4  -7    4.50    1.60
  -1  -4   7   71.99    3.60
   1  -4  -7   77.79    3.80
   1  -4  -7   72.19    4.10
   1  -4  -7   83.59    3.70
  -1  -4   7   72.39    3.80
  -1  -4   7   82.39    4.80
   0  -4   7    9.50    1.50
   0  -4  -7    7.10    2.20
   0  -4  -7   11.00    1.40
   0  -4   7   11.70    1.70
  -1  -4  -7    7.90    1.20
  -1  -4  -7    5.30    1.30
   1  -4   7    6.40    1.30
   1  -4   7    6.40    1.60
  -1  -4  -7    8.70    1.80
   2  -4   7  525.35   21.50
  -2  -4  -7  530.65   21.50
   2  -4   7  552.44   21.40
  -2  -4  -7  560.04   21.70
  -2  -4  -7  566.14   21.80
  -3  -4  -7    7.10    1.70
   3  -4   7    6.20    1.40
   3  -4   7    5.40    1.30
  -3  -4  -7    7.40    1.50
   4  -4   7    9.60    1.90
   4  -4   7    6.50    1.40
  -4  -4  -7    6.40    1.40
  -4  -4  -7    6.20    1.90
   4  -4   7    7.90    1.30
   5  -4   7   10.30    1.60
  -5  -4  -7    8.80    1.50
   5  -4   7   10.90    1.30
   5  -4   7    9.90    1.40
   5   4   7    9.70    1.40
  -6  -4  -7  211.38    8.90
   6  -4   7  212.88    8.80
   6   4   7  213.88    8.80
   7  -5  -7   23.00    1.50
  -7   5   7   22.20    1.40
   7   5  -7   24.00    2.10
  -6  -5   7   -0.40    0.90
   6  -5  -7   -0.90    0.60
  -6   5   7    0.50    0.70
   6   5  -7   -0.60    1.00
  -5  -5   7   59.79    3.60
   5  -5  -7   64.69    3.40
   5  -5  -7   61.99    3.60
  -5   5   7   63.69    3.20
   4  -5  -7  207.28    9.20
   4  -5  -7  218.48    9.20
  -4  -5   7  215.88    9.00
  -4   5   7  215.88    9.00
  -3  -5   7  184.88    8.10
   3  -5  -7  186.18    8.40
   3  -5  -7  182.98    8.20
  -3  -5   7  189.48    7.90
   3  -5  -7  182.98    7.80
  -3   5   7  170.48    7.80
  -2  -5   7    3.20    1.10
   2  -5  -7    4.70    1.00
  -2  -5   7    5.90    1.70
   2  -5  -7    6.00    1.80
  -1  -5   7   65.59    3.60
   1  -5  -7   69.19    3.70
   1  -5  -7   68.69    3.50
   1  -5  -7   62.19    3.50
  -1  -5   7   68.99    3.60
  -1  -5   7   63.69    3.30
   0  -5  -7  177.28    7.20
   0  -5  -7  171.28    7.20
   0  -5   7  151.48    7.20
   0  -5  -7  163.08    7.20
   0  -5   7  167.18    7.10
   0  -5   7  166.38    7.00
  -1  -5  -7  304.97   12.50
   1  -5   7  307.77   12.50
   1  -5   7  299.37   12.30
  -1  -5  -7  319.57   12.60
  -1  -5  -7  306.47   12.70
  -2  -5  -7  200.28    9.10
   2  -5   7  180.78    7.90
   2  -5   7  189.48    8.00
  -2  -5  -7  190.88    8.20
  -2  -5  -7  188.48    8.50
  -3  -5  -7  487.25   20.30
   3  -5   7  518.55   20.50
   3  -5   7  516.65   20.20
   3  -5   7  516.65   20.30
  -3  -5  -7  507.75   20.50
  -3  -5  -7  528.55   20.60
  -4  -5  -7   25.80    2.20
   4  -5   7   28.60    2.00
   4  -5   7   29.50    2.40
   4  -5   7   30.10    1.90
  -4  -5  -7   24.70    2.10
  -5  -5  -7    5.40    1.40
   5  -5   7    4.20    1.40
  -5  -5  -7    5.90    1.40
   5  -5   7    5.30    1.20
   5   5   7    6.00    1.20
   6  -5   7    7.00    1.20
  -6  -5  -7    6.50    2.00
   6   5   7    4.90    1.10
   6  -6  -7  175.18    7.70
  -6  -6   7  184.38    7.80
  -6   6   7  182.18    7.40
   5  -6  -7   78.29    3.80
   5  -6  -7   75.89    3.80
  -5  -6   7   71.39    4.00
  -5   6   7   72.69    3.50
   4  -6  -7  155.98    6.80
   4  -6  -7  155.08    6.70
  -4  -6   7  144.09    7.00
  -4   6   7  145.49    6.40
   3  -6  -7  207.98    9.20
  -3  -6   7  211.68    9.00
   3  -6  -7  225.38    9.20
  -3  -6   7  218.48    9.50
  -2  -6   7    1.30    1.00
   2  -6  -7    4.30    1.40
  -2  -6   7    2.80    0.90
   2  -6  -7    2.50    1.10
  -1  -6   7  903.61   36.30
  -1  -6   7 1015.50   36.70
   1  -6  -7  911.31   36.50
  -1  -6   7  913.61   36.20
   1  -6  -7  933.31   36.40
   0  -6   7   47.60    2.70
   0  -6   7   44.70    2.80
   0  -6  -7   49.50    3.00
   0  -6  -7   45.50    2.90
   0  -6  -7   48.40    2.80
  -1  -6  -7  662.23   26.80
   1  -6   7  690.93   26.80
  -1  -6  -7  711.93   27.00
   1  -6   7  674.33   26.70
  -1  -6  -7  679.03   27.00
   2  -6   7  269.17   10.90
  -2  -6  -7  289.27   12.20
  -2  -6  -7  271.67   11.00
  -2  -6  -7  233.88   11.70
   2  -6   7  272.87   11.00
   3  -6   7  166.78    7.30
   3  -6   7  159.38    6.90
  -3  -6  -7  160.38    7.30
  -3  -6  -7  162.18    7.30
   3  -6   7  164.08    7.00
  -3  -6  -7  161.78    7.00
   4  -6   7  342.37   13.80
  -4  -6  -7  345.57   13.70
  -4  -6  -7  314.67   14.00
   4  -6   7  357.16   14.10
   5  -6   7  128.89    5.60
   5  -6   7  130.29    5.30
   5  -6   7  123.19    5.40
  -5  -6  -7  125.79    5.40
  -5  -6  -7  126.39    5.70
   5   6   7  129.49    5.50
  -6   7   7   42.60    2.00
  -6   7   7   38.40    2.20
  -5  -7   7   76.59    3.90
   5  -7  -7   79.89    3.70
   5  -7  -7   73.49    3.60
  -5   7   7   74.49    3.60
   4  -7  -7  129.39    5.70
   4  -7  -7  122.59    5.60
  -4  -7   7  122.19    5.90
   3  -7  -7   17.00    1.60
  -3  -7   7   14.40    2.00
   3  -7  -7   15.70    1.80
  -2  -7   7  222.08    9.60
   2  -7  -7  225.08    9.40
   2  -7  -7  214.08    9.30
  -2  -7   7  221.48    9.10
  -1  -7   7   48.70    3.40
  -1  -7   7   50.89    2.80
   1  -7  -7   47.20    3.00
   1  -7  -7   50.09    2.80
   0  -7   7   17.10    1.70
   0  -7   7   20.20    2.00
   0  -7  -7   19.70    1.90
   0  -7  -7   14.30    1.70
   1  -7   7  268.07   10.90
  -1  -7  -7  251.87   11.10
   1  -7   7  273.57   10.80
  -2  -7  -7   31.40    2.30
  -2  -7  -7   34.20    2.20
   2  -7   7   31.90    2.00
   2  -7   7   32.10    2.10
  -2  -7  -7   34.10    2.30
   3  -7   7  165.48    7.40
  -3  -7  -7  175.68    7.40
  -3  -7  -7  170.58    7.20
   3  -7   7  164.88    7.10
  -4  -7  -7   36.00    2.70
  -4  -7  -7   37.40    2.10
   4  -7   7   36.40    2.00
   4  -7   7   37.10    1.90
   4  -7   7   35.70    2.40
   5  -7   7   11.00    1.50
   5  -7   7   11.20    0.90
  -5  -7  -7   11.80    1.60
   5   7   7   10.60    1.10
   5  -8  -7   37.70    2.10
   5  -8  -7   38.60    2.00
   4  -8  -7  289.57   11.70
  -4  -8   7  291.67   12.00
   4  -8  -7  286.97   11.70
  -3  -8   7   12.90    2.30
   3  -8  -7   12.40    1.50
   3  -8  -7   15.10    1.40
   2  -8  -7   69.69    3.80
   2  -8  -7   76.09    3.70
  -2  -8   7   68.49    4.10
   1  -8  -7   41.70    2.60
  -1  -8   7   37.30    2.60
   1  -8  -7   43.90    2.50
   0  -8   7    1.50    0.80
   0  -8  -7    0.70    0.70
   0  -8   7    0.90    0.90
   0  -8  -7    0.50    0.70
  -1  -8  -7    2.30    0.90
   1  -8   7    4.10    1.10
  -1  -8  -7    2.10    1.40
   1  -8   7    1.50    0.80
  -2  -8  -7   21.70    1.90
  -2  -8  -7   20.20    1.80
   2  -8   7   20.20    1.60
  -2  -8  -7   18.90    2.20
   2  -8   7   19.90    1.40
   3  -8   7   31.10    2.50
   3  -8   7   28.40    1.60
  -3  -8  -7   27.80    1.80
  -3  -8  -7   31.80    2.30
   4  -8   7    0.70    0.40
   4  -8   7    0.70    0.40
  -4  -8  -7    2.40    0.90
   3  -9  -7    0.00    0.50
   3  -9  -7   -0.40    0.60
   2  -9  -7   34.60    2.30
   2  -9  -7   33.70    2.10
  -2   9   7   33.70    2.00
   1  -9  -7   29.30    1.80
   1  -9  -7   28.40    1.80
   0  -9  -7   13.60    1.20
   0  -9  -7   11.70    1.20
  -1  -9  -7   54.89    2.60
  -1  -9  -7   52.49    2.70
   1  -9   7   52.69    2.80
   1  -9   7   53.29    2.70
  -2  -9  -7    0.40    0.50
   2  -9   7    0.80    0.60
  -2  -9  -7    0.10    0.50
   2  -9   7    0.20    0.60
   3  -9   7    0.40    0.50
   3  -9   7    0.40    0.60
  -3  -9  -7    0.80    0.50
   8   0  -8    7.10    1.20
  -8   0   8    4.40    1.20
   7   0  -8    0.30    0.90
  -7   0   8    0.70    0.70
  -6   0   8   43.10    2.60
   6   0  -8   41.50    2.90
   5   0  -8    0.90    1.20
  -5   0   8   -0.50    0.80
  -4   0   8   91.29    4.40
  -4   0   8   85.29    4.30
  -4   0   8   85.49    4.10
   4   0  -8   74.19    4.60
  -3   0   8    3.10    1.00
  -3   0   8    0.00    0.90
   2   0  -8  857.01   34.00
   1   0  -8    0.20    1.40
   1   0  -8    0.50    1.10
   0   0  -8 1087.29   42.00
   0   0  -8 1079.09   41.90
   0   0  -8 1041.30   41.20
  -1   0  -8    0.90    0.50
  -1   0  -8    0.00    1.20
  -2   0  -8  475.95   19.90
  -3   0  -8    0.10    0.50
   3   0   8    0.30    1.00
   4   0   8  404.06   16.20
  -4   0  -8  404.66   16.20
   5   0   8    0.90    0.80
   6   0   8  177.78    7.60
   7   0   8   -0.30    0.50
  -8  -1   8   95.69    4.30
   8  -1  -8  106.09    4.40
   8   1  -8  102.29    4.50
  -8   1   8   97.69    4.30
   7  -1  -8  142.69    6.40
  -7  -1   8  146.89    6.20
  -7   1   8  144.69    6.30
   7   1  -8  149.88    6.40
  -6  -1   8    2.40    0.90
   6  -1  -8    2.60    1.10
   6   1  -8    3.10    1.10
  -6   1   8    1.30    0.90
   5  -1  -8  115.39    5.30
  -5  -1   8  115.79    5.40
  -5  -1   8  111.89    5.10
   5   1  -8  106.59    5.30
  -5   1   8  107.29    5.00
  -5   1   8  101.69    5.20
  -4  -1   8   37.50    2.50
   4  -1  -8   30.50    3.10
  -4  -1   8   38.80    2.50
  -4   1   8   38.10    2.60
  -4   1   8   37.60    2.40
   4   1  -8   40.20    3.60
  -3  -1   8  105.39    4.80
  -3  -1   8  108.89    4.90
  -3   1   8  106.09    4.90
  -3   1   8  105.39    4.90
   1  -1  -8  658.83   26.40
   1  -1  -8  643.24   26.00
   1   1  -8  705.23   27.10
   0  -1  -8 1098.69   43.50
   0  -1  -8 1071.99   43.70
   0   1  -8 1212.18   44.50
  -1  -1  -8  219.58    8.80
  -1  -1  -8  210.28    9.30
  -1   1  -8  212.48    9.70
  -1   1  -8  210.18    8.70
   2  -1   8  766.02   30.80
  -2  -1  -8  768.02   31.70
  -2   1  -8  846.72   30.90
   3  -1   8   45.60    3.10
   3  -1   8   46.80    3.00
  -3  -1  -8   49.99    2.70
   3  -1   8   49.00    3.00
  -3   1  -8   48.80    2.80
  -4  -1  -8  453.85   17.70
   4  -1   8  431.56   17.70
   4   1   8  438.26   17.60
   5  -1   8  168.08    7.10
   5   1   8  157.08    7.00
   6  -1   8  450.85   17.90
   6   1   8  448.76   17.90
   7  -1   8  105.69    4.50
   7   1   8  101.49    4.70
   8  -2  -8   63.59    3.10
   8   2  -8   67.79    3.10
  -7  -2   8   75.19    3.70
   7  -2  -8   81.09    3.90
  -7   2   8   80.89    3.70
   7   2  -8   80.19    3.80
  -6  -2   8   35.60    2.90
   6  -2  -8   35.80    2.70
  -6  -2   8   38.60    2.40
  -6   2   8   38.60    2.40
   6   2  -8   40.80    2.70
  -5  -2   8  101.99    4.60
   5  -2  -8   93.49    4.80
  -5  -2   8  101.19    4.90
  -5   2   8   94.09    4.60
   5   2  -8   91.89    4.70
  -4  -2   8    2.20    0.80
  -4  -2   8    3.20    0.90
   4  -2  -8    3.30    1.30
  -4   2   8    1.40    0.90
  -3  -2   8   34.70    2.30
   3  -2  -8   26.20    2.90
  -3  -2   8   36.50    2.20
   3  -2  -8   31.00    2.40
  -3   2   8   34.00    2.50
  -2  -2   8   97.29    4.50
  -2  -2   8   97.59    4.60
   2  -2  -8   92.79    4.30
   1  -2  -8   35.90    2.20
  -1  -2   8   43.20    2.40
   1   2  -8   41.20    3.60
   0  -2  -8   42.90    2.40
   0   2  -8   46.40    3.60
   1  -2   8  601.24   22.70
  -1  -2  -8  526.35   21.80
  -1   2  -8  542.55   21.80
   3  -2   8   14.00    2.20
  -3  -2  -8   11.90    1.40
   3  -2   8   12.00    1.80
   3  -2   8   11.80    1.60
   4  -2   8    1.10    1.00
   4  -2   8   -0.70    0.90
  -4  -2  -8    1.60    0.80
   4  -2   8    1.40    1.00
   4   2   8    0.00    0.80
   5  -2   8  650.03   25.30
  -5  -2  -8  618.44   25.70
   5  -2   8  676.13   25.80
   5   2   8  664.33   25.70
   6  -2   8  129.79    5.80
   6   2   8  135.39    5.80
   7  -2   8   77.89    3.90
   7   2   8   80.09    3.50
   7  -3  -8   12.90    1.40
   7   3  -8    8.30    1.60
  -7   3   8   14.30    1.30
  -6  -3   8   75.89    3.70
  -6  -3   8   65.49    4.00
   6  -3  -8   76.99    3.80
  -6   3   8   73.39    3.70
   6   3  -8   77.29    3.90
  -6   3   8   72.99    3.60
  -5  -3   8    1.00    1.00
   5  -3  -8    1.70    1.10
   5   3  -8    1.60    1.40
  -5   3   8    2.30    0.90
  -4  -3   8   48.30    2.90
   4  -3  -8   44.20    3.50
  -4  -3   8   48.80    3.70
  -3  -3   8  110.19    5.20
  -3  -3   8  112.99    5.10
   3  -3  -8  110.49    5.20
  -3   3   8  111.39    5.10
  -2  -3   8  300.77   11.80
   2  -3  -8  292.17   12.40
  -2  -3   8  286.77   12.00
   2  -3  -8  290.17   11.80
   1  -3  -8   32.30    2.00
  -1  -3   8   32.30    2.10
  -1  -3   8   28.40    2.10
   0  -3  -8  913.41   34.60
   0  -3   8  885.41   34.50
   0  -3   8  873.71   34.50
  -1  -3  -8    4.70    1.10
   1  -3   8    4.20    1.40
  -1  -3  -8    4.40    1.00
   1  -3   8    3.90    1.00
   2  -3   8    6.50    1.40
  -2  -3  -8    5.70    1.80
  -2  -3  -8    4.40    1.10
   2  -3   8    5.70    1.40
   3  -3   8    9.10    2.20
  -3  -3  -8    9.10    1.50
   3  -3   8    6.40    1.90
   4  -3   8  811.32   33.00
   4  -3   8  860.31   32.70
   4  -3   8  857.21   32.80
   5  -3   8    5.40    1.70
  -5  -3  -8    2.30    1.00
   5  -3   8    5.30    1.20
   5  -3   8    3.10    1.00
   5   3   8    4.70    1.20
   6  -3   8   48.50    2.70
   6   3   8   48.90    2.60
   7  -4  -8    5.60    1.00
   7   4  -8    5.30    1.20
  -7   4   8    4.00    0.90
   6  -4  -8   30.00    2.20
  -6  -4   8   34.00    2.50
  -6  -4   8   28.10    2.40
  -6   4   8   30.40    2.10
   6   4  -8   28.00    2.60
  -5  -4   8  172.68    7.20
  -5  -4   8  159.38    7.70
   5  -4  -8  174.08    7.70
  -5   4   8  165.68    7.20
  -4  -4   8    3.90    1.00
  -4  -4   8    3.40    0.90
   4  -4  -8    4.80    1.60
  -4   4   8    4.70    1.00
  -3  -4   8  374.36   14.60
   3  -4  -8  328.87   14.40
   3  -4  -8  361.76   14.30
  -3  -4   8  360.56   14.10
  -3   4   8  334.97   14.10
  -2  -4   8   83.89    4.10
   2  -4  -8   70.69    4.40
  -2  -4   8   82.79    3.90
   2  -4  -8   82.49    4.00
   1  -4  -8  516.55   20.30
  -1  -4   8  545.25   20.50
  -1  -4   8  505.25   20.20
  -1  -4   8  545.85   20.20
   1  -4  -8  465.75   20.20
   1  -4  -8  499.55   20.40
   0  -4  -8  119.39    5.60
   0  -4  -8  111.39    5.50
   0  -4  -8  127.29    5.40
   0  -4   8  124.79    5.30
   0  -4   8  120.19    5.30
   0   4   8  112.19    5.40
  -1  -4  -8  223.88   10.10
  -1  -4  -8  244.18   10.20
   1  -4   8  254.57   10.00
   1  -4   8  247.68   10.00
  -1  -4  -8  248.48   10.20
  -2  -4  -8   61.09    3.10
   2  -4   8   54.39    3.10
  -2  -4  -8   54.99    3.30
   2  -4   8   56.29    2.90
  -2  -4  -8   56.49    3.30
   3  -4   8  761.52   30.00
   3  -4   8  783.32   30.30
  -3  -4  -8  793.92   30.40
  -3  -4  -8  773.12   30.10
   3  -4   8  742.53   30.10
  -4  -4  -8   22.70    2.30
   4  -4   8   26.10    2.40
   4  -4   8   25.30    1.90
   4  -4   8   26.60    1.80
  -4  -4  -8   27.00    2.10
   5  -4   8    0.70    0.60
   5  -4   8    0.10    0.80
   5  -4   8    0.50    0.70
  -5  -4  -8    0.90    0.80
   5   4   8    1.00    0.90
   6  -4   8    6.40    1.10
  -6  -4  -8    6.40    1.60
   6   4   8    7.60    1.10
   7  -5  -8  255.37    9.80
  -7   5   8  231.88    9.80
   6  -5  -8   82.89    4.00
  -6  -5   8   78.09    4.20
  -6   5   8   79.89    3.70
  -5  -5   8  215.98    9.60
   5  -5  -8  223.88    9.40
  -5   5   8  223.48    9.10
   4  -5  -8    1.50    0.80
  -4  -5   8    2.00    1.10
  -4  -5   8    0.80    0.80
   4  -5  -8    1.00    1.30
  -4   5   8    2.10    1.00
   3  -5  -8   54.59    3.00
  -3  -5   8   47.80    2.90
   3  -5  -8   55.69    3.40
  -3  -5   8   56.89    3.20
  -3   5   8   45.60    3.30
   2  -5  -8    1.90    1.00
  -2  -5   8    3.20    1.20
  -2  -5   8    2.90    0.90
   2  -5  -8    2.20    1.20
   1  -5  -8  186.88    7.80
  -1  -5   8  169.98    7.70
  -1  -5   8  169.88    7.90
   1  -5  -8  183.68    7.90
   1  -5  -8  186.08    7.80
  -1  -5   8  190.98    7.60
   0  -5  -8   13.90    1.60
   0  -5  -8   16.10    1.80
   0  -5   8   14.90    1.50
   0  -5   8   17.60    1.70
   0  -5  -8   12.50    2.00
   0   5   8   12.90    2.00
  -1  -5  -8    0.70    0.70
   1  -5   8    0.50    0.70
  -1  -5  -8   -1.10    0.90
   1  -5   8    0.60    0.80
  -1  -5  -8   -0.10    0.90
   2  -5   8  475.65   19.60
  -2  -5  -8  524.05   20.00
  -2  -5  -8  506.05   20.00
  -2  -5  -8  476.65   19.70
   2  -5   8  511.75   19.80
   3  -5   8  421.36   16.80
   3  -5   8  415.16   17.00
  -3  -5  -8  431.46   16.80
   3  -5   8  420.16   16.80
  -3  -5  -8  414.76   17.10
   4  -5   8  663.13   25.60
  -4  -5  -8  622.24   25.90
  -4  -5  -8  657.83   25.60
   4  -5   8  665.83   25.90
   4  -5   8  662.33   25.50
   5  -5   8  115.59    4.90
   5  -5   8  115.19    5.00
  -5  -5  -8  116.19    5.30
   5  -5   8  115.39    5.20
   5   5   8  118.89    5.20
   6  -5   8    4.70    1.20
   6   5   8    2.80    0.80
   6  -6  -8   38.40    2.10
  -6  -6   8   36.20    2.50
  -6   6   8   38.00    2.00
  -6   6   8   37.00    2.00
   5  -6  -8  110.09    5.10
  -5  -6   8  111.09    5.30
   5  -6  -8  109.69    5.00
  -5   6   8  110.49    4.80
   4  -6  -8   52.79    3.00
  -4  -6   8   42.10    3.00
   4  -6  -8   50.39    2.80
  -4   6   8   47.10    2.90
  -3  -6   8  170.98    7.30
  -3  -6   8  159.38    7.80
   3  -6  -8  177.18    7.60
   3  -6  -8  183.18    7.60
   2  -6  -8   53.29    3.00
   2  -6  -8   54.29    3.20
  -2  -6   8   51.89    2.90
  -1  -6   8   12.70    1.60
   1  -6  -8   13.00    1.80
  -1  -6   8   14.60    2.10
  -1  -6   8    9.30    1.90
   1  -6  -8   13.00    1.70
   0  -6  -8   15.00    1.90
   0  -6   8   14.40    1.60
   0  -6   8   18.20    1.80
   0  -6  -8   17.00    2.00
   0  -6  -8   15.40    1.80
   0   6   8   12.30    2.20
   1  -6   8  302.67   12.60
  -1  -6  -8  313.17   12.70
  -1  -6  -8  327.77   14.50
   1  -6   8  309.97   12.80
  -2  -6  -8   88.99    4.40
  -2  -6  -8   89.39    4.30
   2  -6   8   90.99    4.40
   2  -6   8   88.59    4.10
  -2  -6  -8   89.39    4.50
  -3  -6  -8    3.70    1.30
   3  -6   8    5.00    1.10
  -3  -6  -8    6.70    1.60
   4  -6   8   34.20    2.00
   4  -6   8   32.00    1.90
  -4  -6  -8   35.30    2.10
   4  -6   8   32.40    2.40
  -4  -6  -8   32.60    2.30
   5  -6   8  136.99    5.70
   5  -6   8  126.99    5.40
   5  -6   8  124.59    5.30
  -5  -6  -8  128.99    5.70
   5   6   8  134.29    5.60
   5  -7  -8  112.59    4.90
   5  -7  -8  117.59    5.90
  -5  -7   8  108.69    5.20
   4  -7  -8  222.08    9.10
  -4  -7   8  210.88    9.30
   4  -7  -8  219.28    9.00
   3  -7  -8  342.37   13.10
  -3  -7   8  289.87   13.30
   3  -7  -8  330.57   13.10
   2  -7  -8   27.30    2.10
  -2  -7   8   21.30    2.10
  -2  -7   8   23.40    2.40
   2  -7  -8   27.20    2.20
   1  -7  -8  170.48    7.40
  -1  -7   8  176.28    7.20
  -1  -7   8  153.78    7.60
   1  -7  -8  183.98    7.60
   0  -7   8   12.10    1.40
   0  -7  -8    6.40    2.30
   0  -7  -8    9.30    1.50
   0  -7   8   10.80    1.70
   0  -7  -8    8.40    1.40
  -1  -7  -8   63.59    3.40
   1  -7   8   60.39    3.00
  -1  -7  -8   55.19    3.40
  -1  -7  -8   61.59    3.20
   1  -7   8   60.09    3.20
  -2  -7  -8    4.40    1.30
   2  -7   8    3.50    1.00
  -2  -7  -8    5.30    1.30
  -2  -7  -8    3.70    1.50
   3  -7   8   21.60    1.40
   3  -7   8   18.10    1.50
  -3  -7  -8   20.30    1.70
  -3  -7  -8   23.60    1.90
  -4  -7  -8   25.20    1.70
   4  -7   8   25.30    1.50
   4  -7   8   27.90    1.60
  -4  -7  -8   27.50    2.00
   4  -8  -8    6.30    1.00
  -4  -8   8    6.90    1.80
   4  -8  -8    9.30    1.30
   3  -8  -8    6.50    1.10
   3  -8  -8    6.90    1.20
   2  -8  -8    2.60    0.80
   2  -8  -8    2.50    0.70
  -2  -8   8    2.30    1.50
   1  -8  -8   19.60    1.70
  -1  -8   8   18.20    1.70
   1  -8  -8   21.40    1.70
  -1   8   8   19.00    2.00
   0  -8  -8   61.89    3.20
   0  -8   8   60.19    3.10
   0  -8   8   56.99    2.90
   0  -8  -8   56.29    3.00
   1  -8   8   63.99    3.00
  -1  -8  -8   63.69    3.20
  -1  -8  -8   59.89    3.10
   1  -8   8   62.69    3.10
  -1  -8  -8   57.29    4.30
  -2  -8  -8    0.10    0.60
  -2  -8  -8    1.60    1.00
   2  -8   8   -0.30    0.60
  -2  -8  -8    1.00    0.60
   2  -8   8    0.60    0.50
   3  -8   8   62.39    3.00
   3  -8   8   71.09    3.40
  -3  -8  -8   64.79    3.10
  -3  -8  -8   71.39    3.50
   3  -9  -8    3.30    0.80
   3  -9  -8    1.90    0.60
  -3   9   8    1.90    0.60
   2  -9  -8   40.30    2.20
   2  -9  -8   39.80    2.20
  -2   9   8   37.60    2.20
   1  -9  -8    1.60    0.60
   1  -9  -8    1.80    0.60
   0  -9  -8    0.40    0.60
   1  -9   8    6.70    1.10
  -1  -9  -8    5.50    1.20
  -1  -9  -8    6.30    1.00
   1  -9   8    6.60    1.30
  -2  -9  -8    6.90    1.10
   2  -9   8    6.60    1.00
   2  -9   8    8.40    1.00
   8   0  -9   -1.00    0.80
  -8   0   9   -0.10    0.60
   7   0  -9   99.99    4.60
  -7   0   9   96.09    4.40
  -6   0   9    1.90    1.50
   6   0  -9    1.30    1.10
   5   0  -9   25.40    2.80
  -5   0   9   22.00    1.80
   4   0  -9   -1.00    2.40
  -4   0   9   -0.20    0.80
  -4   0   9    1.50    1.10
  -3   0   9    5.70    1.60
  -3   0   9    7.20    1.80
  -2   0   9   -0.70    1.10
  -2   0   9   -0.40    0.80
   2   0  -9   -0.10    1.70
   1   0  -9  776.22   31.00
   0   0  -9    1.50    1.40
   0   0  -9   -0.10    0.60
   1   0   9  198.48    8.30
  -1   0  -9  194.28    9.40
   2   0   9    2.00    1.50
   2   0   9    0.20    1.00
  -2   0  -9    0.00    0.60
   3   0   9   56.89    3.10
   3   0   9   49.10    3.20
  -3   0  -9   51.79    2.80
   4   0   9    0.90    0.90
  -4   0  -9    1.50    1.10
   5   0   9  642.64   25.30
   6   0   9    2.10    0.70
   7   0   9  165.18    6.70
   8  -1  -9    0.10    0.70
  -8  -1   9    0.10    0.80
  -8   1   9    0.30    0.60
   8   1  -9   -1.60    0.90
   7  -1  -9   20.80    1.80
  -7  -1   9   17.80    1.50
   7   1  -9   18.50    1.90
  -7   1   9   21.30    1.80
   6  -1  -9    2.70    1.20
  -6  -1   9    6.30    1.40
   6   1  -9    5.10    1.30
  -6   1   9    3.50    1.00
  -5  -1   9  322.87   13.40
  -5  -1   9  343.37   13.70
   5  -1  -9  333.77   13.60
  -5   1   9  319.17   13.30
   5   1  -9  326.17   13.50
  -5   1   9  338.07   13.50
   4  -1  -9   42.00    3.50
  -4  -1   9   48.70    2.90
  -4  -1   9   45.50    2.70
  -4   1   9   47.70    2.70
  -4   1   9   43.00    2.90
  -3  -1   9  528.95   20.40
  -3  -1   9  514.55   20.20
  -3  -1   9  502.85   20.20
  -3   1   9  495.95   20.20
  -3   1   9  518.45   20.20
  -2  -1   9   15.70    1.90
  -2  -1   9   16.70    1.60
   2  -1  -9   16.80    1.60
  -2   1   9   14.60    1.90
   2   1  -9   15.90    3.70
   0  -1  -9  571.14   22.90
   0   1  -9  598.04   24.10
  -1  -1  -9  260.47   10.40
   1  -1   9  236.28   10.30
  -1   1  -9  260.47   10.30
  -2  -1  -9   44.00    2.40
   2  -1   9   43.40    2.50
   2  -1   9   42.90    2.90
  -2   1  -9   38.40    2.40
   2   1   9   38.20    3.00
   3  -1   9   41.20    2.90
   3  -1   9   42.00    2.70
  -3  -1  -9   42.50    2.50
   3  -1   9   37.70    2.90
  -3   1  -9   43.00    2.70
   3   1   9   42.50    2.70
   4  -1   9   26.20    3.20
   4  -1   9   30.70    2.40
  -4  -1  -9   35.50    2.40
   4   1   9   32.00    2.20
   5  -1   9  118.39    5.50
   5   1   9  123.39    5.50
   6  -1   9   88.39    4.10
   6   1   9   86.49    4.20
  -7  -2   9   10.10    1.40
   7  -2  -9   10.90    1.40
   7   2  -9   13.80    1.80
  -7   2   9   10.50    1.30
  -6  -2   9   10.30    2.30
  -6  -2   9   11.20    1.50
   6  -2  -9   12.00    1.70
   6   2  -9    7.70    2.00
  -6   2   9    7.50    1.40
  -5  -2   9   49.50    3.20
  -5  -2   9   49.90    2.80
   5  -2  -9   49.30    3.20
  -5   2   9   49.30    2.90
  -5   2   9   48.80    2.80
  -4  -2   9  177.28    7.90
   4  -2  -9  174.18    7.80
  -4  -2   9  181.98    7.70
  -4   2   9  183.48    8.30
  -3  -2   9  158.78    6.50
   3  -2  -9  153.88    6.60
  -3  -2   9  155.78    7.00
   3  -2  -9  128.39    6.80
  -3  -2   9  151.08    6.80
  -3   2   9  154.68    6.50
  -2  -2   9  398.16   14.70
  -2  -2   9  372.06   14.40
  -2  -2   9  364.86   14.50
   2  -2  -9  375.66   14.50
  -2   2   9  342.97   14.40
  -2   2   9  308.67   14.50
  -1  -2   9  189.48    8.00
   1  -2  -9  197.38    8.10
  -1  -2   9  190.88    8.10
  -1   2   9  197.08    8.10
   0  -2   9  225.38    9.40
   0  -2  -9  241.88    9.50
   0  -2   9  235.38    9.40
   0   2   9  214.48    9.40
   1  -2   9   25.00    1.90
  -1  -2  -9   24.50    1.70
   1  -2   9   23.20    1.90
  -1   2  -9   23.30    1.80
   1   2   9   18.00    2.30
  -2  -2  -9   65.49    3.40
   2  -2   9   67.49    3.40
   2  -2   9   67.79    3.40
  -2   2  -9   66.99    3.50
   3  -2   9   10.00    1.90
  -3  -2  -9    8.70    1.40
   3  -2   9   11.00    2.30
   4  -2   9  155.88    6.80
   4  -2   9  160.48    6.90
  -4  -2  -9  152.18    6.90
   4  -2   9  155.08    6.60
   4   2   9  156.28    6.80
  -5  -2  -9  305.17   13.50
   5  -2   9  354.86   13.60
   5   2   9  338.17   13.50
   6  -2   9  262.47   10.70
   6   2   9  266.87   10.70
   7  -3  -9    3.50    1.20
  -7   3   9    1.10    1.00
   6  -3  -9  476.55   19.40
  -6  -3   9  467.85   18.60
  -6  -3   9  440.16   18.90
  -6   3   9  462.65   18.60
   6   3  -9  512.55   19.20
  -5  -3   9    8.60    1.80
  -5  -3   9   10.30    1.60
   5  -3  -9   10.60    1.90
  -5   3   9   12.20    1.60
  -4  -3   9  321.67   13.00
   4  -3  -9  324.67   13.10
  -4  -3   9  327.07   13.40
  -4   3   9  308.27   12.90
  -3  -3   9   11.80    1.60
  -3  -3   9    6.40    1.50
   3  -3  -9    6.60    2.10
  -3   3   9    8.40    1.90
  -2  -3   9  109.09    5.10
  -2  -3   9  115.39    4.90
   2  -3  -9  114.39    5.00
   2  -3  -9  102.49    5.20
  -2  -3   9  103.59    5.10
  -2   3   9  101.89    5.40
   1  -3  -9    6.40    1.20
  -1  -3   9    4.70    1.40
  -1  -3   9    9.40    1.40
  -1  -3   9    5.90    1.80
  -1   3   9    8.70    1.70
   0  -3  -9  725.73   29.30
   0  -3   9  761.62   29.10
   0  -3   9  739.93   29.00
   0  -3  -9  774.02   29.20
   0   3   9  730.93   29.10
  -1  -3  -9  261.97   10.60
   1  -3   9  268.97   10.50
  -1  -3  -9  258.47   10.80
   1  -3   9  254.07   10.50
   1   3   9  232.58   10.50
  -1   3  -9  265.67   10.60
   2  -3   9   68.19    3.40
  -2  -3  -9   72.69    4.50
  -2  -3  -9   63.99    3.70
   2  -3   9   66.19    3.30
  -3  -3  -9  194.98    8.30
   3  -3   9  175.88    8.10
   3  -3   9  181.28    7.90
   3  -3   9  189.38    7.80
   4  -3   9   50.19    3.10
   4  -3   9   54.79    2.80
   4  -3   9   54.39    2.90
  -4  -3  -9   46.90    3.00
  -5  -3  -9  348.97   14.50
   5  -3   9  360.16   14.20
   5  -3   9  368.66   14.10
   5  -3   9  357.86   14.40
   5   3   9  350.66   14.40
   6  -3   9    5.80    1.10
   6   3   9    2.90    0.90
   7  -4  -9    3.60    0.90
  -7   4   9    4.20    0.90
  -6  -4   9    9.50    1.60
  -6  -4   9    7.60    1.80
   6  -4  -9    6.80    1.30
  -6   4   9    7.20    1.40
  -6   4   9    6.80    1.20
   5  -4  -9   13.40    1.70
  -5  -4   9   15.40    2.00
  -5  -4   9   15.90    1.80
  -5   4   9   15.80    1.70
  -4  -4   9    3.80    1.00
   4  -4  -9    7.70    1.60
  -4   4   9    4.00    1.10
   3  -4  -9   91.59    4.30
  -3  -4   9   83.19    4.50
  -3  -4   9   87.19    4.20
   2  -4  -9   45.60    3.60
  -2  -4   9   48.10    2.70
   2  -4  -9   41.70    2.90
  -2  -4   9   49.20    2.90
  -2  -4   9   45.00    3.00
   1  -4  -9  223.08    9.00
  -1  -4   9  207.78    8.80
  -1  -4   9  230.48    9.20
  -1  -4   9  220.88    8.90
   1  -4  -9  200.78    9.10
   1  -4  -9  197.68    9.00
   0  -4  -9  335.87   13.40
   0  -4  -9  330.47   13.50
   0  -4   9  359.66   13.30
   0  -4   9  324.67   13.30
   0  -4  -9  306.27   13.30
   0   4   9  321.57   13.30
   1  -4   9   31.70    2.10
  -1  -4  -9   38.50    2.60
  -1  -4  -9   31.20    2.20
   1  -4   9   31.40    2.20
  -1  -4  -9   26.30    2.70
  -1   4  -9   32.70    2.50
  -2  -4  -9  152.88    8.80
   2  -4   9  185.38    7.50
  -2  -4  -9  182.08    7.80
   2  -4   9  180.58    7.50
  -3  -4  -9   23.80    2.70
  -3  -4  -9   21.10    1.90
   3  -4   9   23.40    1.80
   3  -4   9   24.70    1.80
   4  -4   9  223.78    9.20
   4  -4   9  224.18    9.10
   4  -4   9  230.98    9.50
  -4  -4  -9  211.88    9.50
   5  -4   9   50.69    2.70
   5  -4   9   55.49    2.90
  -5  -4  -9   51.09    2.90
   5  -4   9   52.59    2.60
   6  -4   9   43.50    2.30
   6   4   9   44.20    2.30
   7  -5  -9   44.30    2.20
  -7   5   9   49.30    2.20
   6  -5  -9   13.90    1.40
  -6  -5   9   13.50    1.80
  -6   5   9   15.30    1.30
  -6   5   9   14.60    1.40
  -5  -5   9   84.29    4.40
  -5  -5   9   83.09    4.00
  -5   5   9   85.89    4.00
  -4  -5   9    1.60    0.90
   4  -5  -9    2.80    0.90
  -4  -5   9    2.30    0.90
  -4   5   9    2.80    1.10
   3  -5  -9    4.70    1.50
   3  -5  -9    7.90    1.60
  -3  -5   9    6.10    1.60
   2  -5  -9    3.30    1.30
  -2  -5   9    6.10    1.40
  -2  -5   9    5.50    1.60
   2  -5  -9    5.70    1.20
   1  -5  -9   84.79    4.50
   1  -5  -9   92.59    4.40
   1  -5  -9   88.99    4.40
  -1  -5   9   88.09    4.20
  -1  -5   9   87.69    4.30
  -1  -5   9   95.69    4.60
   0  -5  -9  137.49    6.10
   0  -5   9  133.49    6.00
   0  -5  -9  148.19    6.20
   0  -5   9  125.89    5.90
  -1  -5  -9  441.96   17.30
   1  -5   9  458.15   17.00
  -1  -5  -9  400.66   17.20
  -1  -5  -9  415.16   17.00
   1  -5   9  415.36   17.00
  -2  -5  -9   47.40    3.10
   2  -5   9   48.20    2.80
   2  -5   9   51.89    2.70
  -2  -5  -9   53.69    3.10
  -2  -5  -9   48.40    3.00
   3  -5   9   16.10    1.40
   3  -5   9   15.40    1.50
  -3  -5  -9   11.60    2.00
  -3  -5  -9   10.50    1.40
   4  -5   9    2.70    1.10
  -4  -5  -9    3.30    1.30
   4  -5   9    1.70    0.60
  -4  -5  -9    1.80    1.20
   4  -5   9    4.20    1.10
   5  -5   9   60.69    2.90
   5  -5   9   61.69    3.20
  -5  -5  -9   66.79    3.30
   5  -5   9   62.49    2.90
   5   5   9   60.99    3.00
   6  -6  -9  209.58    8.60
  -6  -6   9  209.88    8.80
  -6   6   9  211.98    8.50
  -6   6   9  211.98    8.40
  -5  -6   9   80.39    4.10
   5  -6  -9   77.49    3.80
  -5   6   9   81.29    3.70
   4  -6  -9   89.99    4.20
  -4  -6   9   83.99    4.00
   4  -6  -9   81.39    4.40
  -4  -6   9   83.29    4.50
   3  -6  -9  862.61   33.10
  -3  -6   9  861.21   32.90
  -3  -6   9  793.62   33.40
   3  -6  -9  870.11   33.10
  -2  -6   9   32.30    2.60
   2  -6  -9   34.90    2.60
   2  -6  -9   34.00    2.30
  -2  -6   9   35.90    2.30
  -1  -6   9  627.24   24.50
   1  -6  -9  632.94   24.70
  -1  -6   9  621.64   24.50
  -1  -6   9  623.94   24.80
   1  -6  -9  613.84   24.50
   0  -6  -9   51.89    2.90
   0  -6  -9   48.80    3.00
   0  -6  -9   45.60    3.00
   0  -6   9   48.80    2.80
   0  -6   9   48.30    2.70
   0   6   9   50.19    3.10
  -1  -6  -9  428.56   17.50
   1  -6   9  438.56   17.40
  -1  -6  -9  431.46   17.70
   1  -6   9  447.86   17.50
  -1  -6  -9  446.36   17.70
   2  -6   9  157.48    6.60
  -2  -6  -9  161.18    6.70
   2  -6   9  153.78    6.70
  -2  -6  -9  149.79    7.00
  -2  -6  -9  150.38    6.90
  -3  -6  -9  255.07   10.70
   3  -6   9  264.67   10.90
   3  -6   9  286.17   11.00
  -3  -6  -9  247.68   11.00
  -4  -6  -9    0.10    0.70
   4  -6   9    0.00    0.50
   4  -6   9    0.20    0.50
  -4  -6  -9   -0.30    0.90
   5  -6   9   13.20    1.10
   5  -6   9   14.00    1.00
  -5  -6  -9   14.40    1.90
   5   6   9   12.80    1.10
  -5  -7   9   24.00    2.10
   5  -7  -9   27.20    1.60
  -5   7   9   27.20    1.60
   4  -7  -9   13.30    1.40
   4  -7  -9   14.10    1.70
  -4  -7   9   13.10    2.40
  -3  -7   9    0.40    1.00
   3  -7  -9    1.50    0.80
   3  -7  -9    0.60    0.80
  -3  -7   9    2.40    1.10
   2  -7  -9  297.07   11.60
  -2  -7   9  255.77   11.80
   2  -7  -9  294.37   11.70
   1  -7  -9    1.50    0.80
   1  -7  -9    1.80    0.80
  -1  -7   9    7.50    2.50
  -1  -7   9    1.40    0.80
  -1   7   9   -0.50    0.80
   0  -7   9   76.99    3.70
   0  -7  -9   70.39    4.20
   0  -7  -9   79.99    3.90
   0  -7  -9   76.39    3.70
   0  -7   9   74.79    3.60
   1  -7   9    9.00    1.20
  -1  -7  -9    8.80    1.40
  -1  -7  -9    7.40    1.40
  -1  -7  -9    7.50    1.80
   1  -7   9    9.00    1.40
   2  -7   9    3.00    1.00
   2  -7   9    2.40    0.70
  -2  -7  -9    1.50    0.80
  -2  -7  -9    4.60    1.50
  -2  -7  -9    3.80    1.30
  -3  -7  -9   47.80    2.90
   3  -7   9   50.79    2.50
   3  -7   9   49.60    2.40
  -3  -7  -9   49.90    2.60
  -4  -7  -9    0.50    0.70
   4  -7   9    0.10    0.40
  -4  -7  -9    1.50    0.90
   4  -7   9    0.20    0.40
   4  -8  -9   14.00    1.70
   4  -8  -9   16.60    1.30
  -4   8   9   14.30    1.10
   3  -8  -9   -0.20    0.80
  -3   8   9    0.50    0.60
   2  -8  -9   40.30    2.30
   2  -8  -9   40.90    2.40
  -2   8   9   41.70    2.30
  -1  -8   9  121.29    5.20
   1  -8  -9  128.49    5.60
   1  -8  -9  122.89    5.40
  -1   8   9  122.59    5.40
   0  -8   9    1.70    0.80
   0  -8   9    1.60    0.70
   0  -8  -9    1.50    0.60
   0  -8  -9    1.50    0.60
   1  -8   9   17.70    1.30
  -1  -8  -9   15.40    1.50
   1  -8   9   18.00    1.50
  -1  -8  -9   17.50    1.40
   2  -8   9   51.99    2.50
   2  -8   9   52.59    2.60
  -2  -8  -9   49.80    2.80
  -2  -8  -9   52.89    3.10
  -2  -8  -9   54.19    2.60
   3  -8   9   30.70    1.60
  -3  -8  -9   31.80    1.80
   3  -8   9   28.00    1.60
   2  -9  -9    5.90    1.00
   2  -9  -9    5.00    0.90
   1  -9  -9   16.30    1.30
   1  -9  -9   16.00    1.20
   0  -9  -9   22.90    1.50
   0  -9  -9   20.20    1.40
  -1  -9  -9   18.70    1.40
   1  -9   9   19.70    1.30
   1  -9   9   18.90    1.60
  -1  -9  -9   18.50    1.30
  -7   0  10   -0.10    0.60
   7   0 -10    0.00    0.90
   6   0 -10   21.00    2.40
  -6   0  10   22.80    2.00
   5   0 -10   -0.50    1.50
  -5   0  10    0.60    0.80
  -4   0  10   94.49    4.50
  -3   0  10    0.60    0.80
  -3   0  10   -1.80    0.80
  -2   0  10   25.40    2.00
  -2   0  10   25.30    2.00
   1   0 -10    1.10    0.50
  -1   0  10   -0.10    0.70
   1   0 -10    0.40    2.30
  -1   0  10   -2.00    1.20
   0   0 -10 2010.40   76.89
   0   0  10 2032.20   76.79
   0   0 -10 1959.40   77.89
   1   0  10    0.30    0.80
  -1   0 -10    0.60    0.50
  -2   0 -10  663.13   25.10
   2   0  10  611.14   24.90
  -3   0 -10   -0.30    0.60
   3   0  10    0.10    1.40
   3   0  10    0.70    1.10
   4   0  10  202.78    8.50
  -4   0 -10  196.58    8.60
   5   0  10    0.30    0.80
   6   0  10    1.00    0.60
   7  -1 -10   -1.70    0.80
  -7  -1  10    0.40    0.60
   7   1 -10    0.40    1.20
  -7   1  10    0.60    0.60
  -6  -1  10  130.79    5.80
   6  -1 -10  129.59    6.00
  -6   1  10  136.89    6.30
   5  -1 -10  100.19    4.90
  -5  -1  10   91.49    4.50
  -5   1  10   92.69    4.50
  -5   1  10   92.39    4.50
  -4  -1  10  322.07   15.60
  -4  -1  10  382.96   15.30
   4  -1 -10  393.86   15.40
  -4   1  10  413.66   15.40
  -4   1  10  390.16   15.30
  -3  -1  10   29.10    2.30
  -3  -1  10   29.60    2.10
   3  -1 -10   27.60    2.10
  -3   1  10   25.90    2.10
  -3   1  10   26.40    2.10
   2  -1 -10  513.35   20.20
  -2  -1  10  513.45   20.10
  -2  -1  10  526.15   20.10
  -2   1  10  516.65   20.10
  -2   1  10  479.65   20.00
  -1  -1  10 1111.79   42.50
   1  -1 -10 1113.89   42.70
  -1  -1  10 1083.19   42.60
  -1   1  10 1097.79   42.60
   0  -1  10  106.29    5.00
   0  -1  10  103.99    5.10
   0  -1 -10  118.59    5.10
   0   1 -10  118.29    5.10
   0   1  10  116.89    5.10
   1  -1  10  320.77   13.20
   1  -1  10  335.87   13.20
  -1  -1 -10  342.97   14.20
  -1   1 -10  330.97   13.30
   1   1  10  317.57   13.20
   2  -1  10  308.17   12.90
  -2  -1 -10  324.17   13.10
   2  -1  10  310.97   12.90
   2   1  10  311.57   12.90
  -2   1 -10  348.07   13.10
   3  -1  10  388.56   15.40
  -3  -1 -10  398.46   15.60
   3  -1  10  365.76   15.50
   3   1  10  378.26   15.40
  -3   1 -10  388.26   15.50
   4  -1  10  478.45   19.60
   4  -1  10  508.95   19.70
  -4  -1 -10  482.75   19.70
   4   1  10  508.15   19.70
   5  -1  10   34.90    2.30
   5   1  10   37.80    2.30
   6  -1  10   16.40    1.50
   6   1  10   16.80    1.60
  -7  -2  10   39.10    2.10
   7  -2 -10   38.80    2.30
  -7   2  10   39.20    2.10
   6  -2 -10   54.39    3.30
  -6   2  10   57.69    2.90
  -6   2  10   49.40    3.10
  -5  -2  10   20.40    2.20
  -5  -2  10   19.80    1.80
   5  -2 -10   19.30    2.30
  -5   2  10   20.00    1.90
  -5   2  10   18.80    2.00
  -4  -2  10   22.70    2.00
   4  -2 -10   25.50    2.80
  -4  -2  10   28.40    2.30
  -4   2  10   24.60    2.10
  -4   2  10   25.30    2.10
  -3  -2  10    7.10    2.00
  -3  -2  10    6.10    1.50
  -3  -2  10    8.20    1.50
   3  -2 -10    6.20    1.60
  -3   2  10    6.70    1.60
  -3   2  10    4.10    1.10
  -2  -2  10    2.50    1.00
  -2  -2  10    0.70    0.70
   2  -2 -10    1.80    0.60
  -2  -2  10    2.60    1.00
  -2   2  10    2.80    0.90
  -2   2  10    1.60    1.30
  -1  -2  10  266.07   11.10
  -1  -2  10  262.67   11.00
   1  -2 -10  280.87   11.20
  -1   2  10  279.67   11.10
   0  -2  10   66.79    3.30
   0  -2  10   69.19    3.40
   0  -2 -10   66.89    3.40
   0   2  10   61.59    3.40
  -1  -2 -10  256.47   10.40
   1  -2  10  251.17   10.30
   1  -2  10  235.28   10.20
  -1   2 -10  258.67   10.40
   1   2  10  251.97   10.30
   2  -2  10  394.66   16.00
  -2  -2 -10  398.16   16.10
   2  -2  10  415.06   15.90
  -2   2 -10  392.46   16.00
  -3  -2 -10  652.93   24.40
   3  -2  10  600.14   24.10
   3  -2  10  612.84   24.30
   3  -2  10  594.14   24.00
   4  -2  10    7.20    1.80
  -4  -2 -10    5.00    1.40
   4  -2  10    5.70    1.70
   4   2  10    4.90    1.40
   5  -2  10    7.50    1.50
  -5  -2 -10    7.10    2.10
   5   2  10    4.20    1.20
   6  -2  10   31.40    1.90
   6   2  10   29.30    1.80
   7  -3 -10    0.50    0.60
  -7  -3  10    0.10    0.80
  -7   3  10   -0.20    0.50
   6  -3 -10   63.09    3.30
  -6  -3  10   63.49    3.10
  -6   3  10   65.59    3.20
  -6   3  10   64.39    3.20
  -5  -3  10  106.89    5.70
  -5  -3  10  126.89    5.50
   5  -3 -10  121.79    5.60
  -5   3  10  123.89    5.50
  -5   3  10  124.99    5.40
   4  -3 -10   91.89    4.70
  -4  -3  10   93.89    4.50
  -4  -3  10   97.19    4.90
  -4   3  10   96.19    4.60
  -4   3  10   95.69    4.50
  -3  -3  10  499.55   19.20
  -3  -3  10  449.46   18.60
   3  -3 -10  459.15   18.70
  -3  -3  10  422.86   18.70
  -3   3  10  472.05   18.70
  -3   3  10  505.65   18.70
  -2  -3  10  364.46   14.50
  -2  -3  10  372.56   14.90
  -2  -3  10  364.06   14.50
   2  -3 -10  349.17   14.60
  -2   3  10  357.06   14.50
  -1  -3  10  211.78    9.00
   1  -3 -10  223.28    9.20
  -1  -3  10  221.98    9.10
   0  -3 -10  153.88    6.50
   0  -3 -10  133.09    6.90
   0  -3  10  152.08    6.40
   0  -3  10  153.08    6.40
   0   3  10  147.89    6.40
   1  -3  10   73.09    3.40
  -1  -3 -10   63.39    3.90
  -1  -3 -10   69.99    3.50
   1  -3  10   66.59    3.40
   1   3  10   63.69    3.70
  -1   3 -10   70.89    3.60
   2  -3  10  405.16   16.60
   2  -3  10  417.66   16.70
  -2  -3 -10  429.66   16.90
  -2   3 -10  418.96   16.70
   3  -3  10  115.39    5.20
  -3  -3 -10  109.09    5.40
   3  -3  10  125.09    5.20
   4  -3  10    4.50    0.90
   4  -3  10    6.60    1.40
  -4  -3 -10    5.50    1.40
   4  -3  10    4.80    1.30
   4   3  10    3.80    1.00
   5  -3  10   70.69    3.30
   5  -3  10   71.39    3.60
   5  -3  10   66.19    3.50
   5   3  10   72.99    3.40
   6  -3  10    1.30    0.80
   6   3  10    0.70    0.50
   7  -4 -10   47.60    2.40
  -7   4  10   54.89    2.80
  -6  -4  10    3.00    1.80
   6  -4 -10    2.00    0.70
  -6  -4  10    2.80    0.90
  -6   4  10    1.00    0.60
  -6   4  10    1.70    0.70
   5  -4 -10    5.80    1.40
  -5  -4  10    5.10    1.00
  -5  -4  10    5.40    1.90
  -5   4  10    7.70    1.40
  -5   4  10    6.40    1.40
  -4  -4  10   71.09    4.10
   4  -4 -10   73.49    3.80
  -4  -4  10   78.99    3.70
  -4   4  10   75.39    3.80
   3  -4 -10   10.60    1.80
  -3  -4  10    7.90    1.50
  -3  -4  10   10.80    1.70
  -3   4  10   11.80    1.80
  -2  -4  10  233.68    9.50
  -2  -4  10  245.68   10.00
  -2  -4  10  223.68    9.60
   2  -4 -10  218.38    9.60
   1  -4 -10  369.56   13.80
  -1  -4  10  334.87   13.60
   1  -4 -10  316.37   13.70
   1  -4 -10  327.17   13.80
   0  -4  10   49.10    2.60
   0  -4 -10   42.70    3.10
   0  -4 -10   49.80    2.80
   0  -4  10   48.70    2.70
   0   4  10   45.50    2.80
   1  -4  10   14.90    1.60
   1  -4  10   13.20    1.50
  -1  -4 -10   14.50    1.60
  -1  -4 -10   19.10    2.10
  -1   4 -10   15.00    2.10
   1   4  10   10.10    3.00
   2  -4  10    6.70    1.40
  -2  -4 -10    6.10    1.30
   3  -4  10  218.98    9.20
   3  -4  10  214.88    8.60
  -3  -4 -10  190.58    8.90
  -4  -4 -10   28.80    2.30
   4  -4  10   29.50    2.70
   4  -4  10   35.10    2.20
   5  -4  10   57.49    2.70
   5  -4  10   56.79    2.80
   5  -4  10   54.79    3.00
  -5  -4 -10   57.39    3.10
   5   4  10   56.39    2.80
  -6  -5  10   13.90    1.80
   6  -5 -10   10.60    1.30
  -6   5  10   13.10    1.20
  -6   5  10   12.00    1.20
  -5  -5  10   32.90    2.50
  -5  -5  10   35.20    2.20
   5  -5 -10   34.70    2.20
  -5   5  10   37.70    2.20
  -5   5  10   34.20    2.10
  -4  -5  10   10.30    1.80
  -4  -5  10   10.80    1.60
   4  -5 -10   13.00    1.70
  -4   5  10   11.60    1.60
  -3  -5  10   -0.10    0.80
  -3  -5  10   -0.30    0.80
   2  -5 -10    5.90    1.40
   2  -5 -10    5.50    1.70
  -2  -5  10    9.40    1.90
  -2  -5  10    5.40    1.40
  -1  -5  10  444.96   17.40
   1  -5 -10  441.26   17.50
  -1  -5  10  411.36   17.30
   1  -5 -10  446.46   17.60
   1  -5 -10  435.26   17.40
  -1   5  10  432.66   17.40
   0  -5  10  450.45   17.80
   0  -5 -10  437.26   17.90
   0  -5 -10  480.95   18.10
   0  -5 -10  437.06   18.10
   0  -5  10  458.35   17.90
   0   5  10  432.46   17.80
  -1  -5 -10 1135.59   42.50
   1  -5  10 1098.49   42.30
   1  -5  10 1064.99   42.20
  -1  -5 -10 1040.70   42.50
  -1  -5 -10 1107.09   42.20
   2  -5  10   98.69    5.00
   2  -5  10   88.89    4.20
  -2  -5 -10   97.09    4.60
  -2  -5 -10   87.89    4.60
  -2  -5 -10   89.39    4.50
   3  -5  10   58.49    3.00
  -3  -5 -10   52.49    3.10
   3  -5  10   57.99    2.80
   4  -5  10  177.98    7.20
   4  -5  10  178.68    7.30
  -4  -5 -10  169.58    7.60
  -5  -5 -10    1.40    0.90
   5  -5  10    0.70    0.70
   5  -5  10    1.00    0.50
   5   5  10    0.50    0.50
   6  -6 -10   21.90    1.40
  -6   6  10   22.30    1.40
  -5  -6  10   19.00    1.90
   5  -6 -10   20.50    1.60
  -5   6  10   22.30    1.50
   4  -6 -10    1.40    0.80
  -4  -6  10    1.70    0.90
  -4  -6  10    1.40    0.90
  -3  -6  10   83.69    4.70
  -3  -6  10   95.99    4.30
   3  -6 -10   94.29    4.40
   3  -6 -10   92.29    5.00
  -2  -6  10   10.80    1.90
   2  -6 -10    7.60    1.50
  -2  -6  10    5.80    1.40
   2  -6 -10    8.40    2.00
  -2   6  10    6.00    1.40
   1  -6 -10  218.38    9.50
   1  -6 -10  234.18    9.70
  -1  -6  10  223.48    9.40
  -1  -6  10  229.58    9.40
  -1   6  10  230.18    9.50
   0  -6 -10    0.50    0.90
   0  -6 -10    0.50    0.90
   0  -6  10    0.50    0.70
   0  -6  10    0.20    0.70
   0  -6 -10    0.40    0.80
   0   6  10   -1.50    1.00
  -1  -6 -10   70.89    3.90
   1  -6  10   78.79    3.80
  -1  -6 -10   70.49    3.80
  -1  -6 -10   76.99    3.90
   1  -6  10   78.99    3.70
  -2  -6 -10   92.89    4.70
  -2  -6 -10  101.69    4.70
   2  -6  10  100.69    4.40
  -3  -6 -10  205.58    8.70
   3  -6  10  203.68    8.40
  -3  -6 -10  205.38    8.50
   3  -6  10  205.78    8.50
   4  -6  10    3.00    0.80
  -4  -6 -10    3.40    1.30
   4  -6  10    2.40    0.70
   4   6  10    2.40    0.70
  -5   7  10  138.09    5.70
  -4  -7  10    4.90    1.70
   4  -7 -10    6.30    1.20
  -4   7  10    6.00    1.00
   3  -7 -10  132.59    5.90
   3  -7 -10  137.59    5.80
  -3  -7  10  131.49    6.10
  -3  -7  10  127.29    5.60
  -3   7  10  134.59    5.90
  -2  -7  10    5.00    1.00
   2  -7 -10    4.60    1.20
   2  -7 -10    4.20    1.50
  -2   7  10    5.70    1.30
   1  -7 -10    8.50    1.70
   1  -7 -10    9.50    2.10
  -1  -7  10    7.10    1.80
  -1   7  10    8.40    1.60
   0  -7  10    4.40    1.40
   0  -7  10    3.70    0.90
   0  -7 -10    2.90    1.40
   0  -7 -10    2.00    0.90
   0  -7 -10   -0.60    1.90
   1  -7  10   63.89    3.20
  -1  -7 -10   61.59    3.20
  -1  -7 -10   64.19    3.50
  -1  -7 -10   62.39    3.30
   1  -7  10   62.99    3.00
  -2  -7 -10    4.90    1.40
   2  -7  10    0.40    0.50
  -3  -7 -10    0.70    0.80
   3  -7  10    1.20    0.50
   3  -7  10    0.60    0.50
   4  -7  10    4.70    0.80
   4  -7  10    5.10    0.70
   4   7  10    6.50    0.90
   4  -8 -10   35.20    1.80
  -4   8  10   34.20    1.80
   3  -8 -10   71.59    3.40
   3  -8 -10   71.89    3.50
  -3   8  10   74.09    3.30
   2  -8 -10   12.30    1.50
   2  -8 -10   12.70    1.20
  -2   8  10   11.80    1.30
  -1  -8  10    0.60    0.70
   1  -8 -10    0.60    0.70
   1  -8 -10    1.20    0.70
   0  -8  10    3.70    1.00
   0  -8  10    4.80    1.40
   0  -8 -10    3.80    1.10
   0  -8 -10    3.50    1.10
  -1  -8 -10    0.20    0.60
  -1  -8 -10    0.50    0.60
   1  -8  10   -0.20    0.60
   2  -8  10   38.30    1.90
   2  -8  10   42.10    2.10
  -2  -8 -10   37.40    2.10
   1  -9 -10   56.69    2.60
   1  -9 -10   57.49    2.70
   0  -9 -10    5.80    1.10
   0  -9 -10    6.60    1.00
  -7   0  11   89.39    4.00
  -5   0  11   52.19    2.80
   5   0 -11   38.70    3.10
  -4   0  11    0.80    0.70
  -4   0  11   -0.20    1.00
  -3   0  11  299.27   12.30
  -2   0  11    0.10    0.90
  -2   0  11    0.30    0.80
  -1   0  11    8.00    1.80
   1   0 -11    7.70    1.30
  -1   0  11    7.40    1.50
   0   0 -11    0.90    0.60
   0   0  11   -0.40    1.20
   0   0  11    4.50    1.30
   1   0  11   11.10    1.60
  -1   0 -11   13.20    1.50
   2   0  11   -0.40    1.20
  -2   0 -11    0.10    0.60
   3   0  11   19.70    2.40
   3   0  11   21.60    2.20
  -3   0 -11   20.70    2.00
  -4   0 -11    1.80    1.10
   4   0  11    1.20    1.00
   5   0  11    9.20    1.40
   6   0  11   -0.40    0.60
   7  -1 -11  109.39    5.10
  -7  -1  11  112.99    4.90
  -7   1  11  119.29    4.90
  -6  -1  11   79.09    3.70
   6  -1 -11   72.09    4.00
  -6   1  11   75.69    3.70
  -5  -1  11   97.19    4.60
   5  -1 -11   98.89    6.00
  -5   1  11   97.19    4.60
  -5   1  11   98.39    4.60
  -4  -1  11    8.70    1.50
   4  -1 -11   10.90    2.00
  -4  -1  11   10.80    1.90
  -4   1  11   10.80    1.70
  -4   1  11    9.60    1.60
  -3  -1  11   15.00    1.70
   3  -1 -11   17.30    1.80
  -3  -1  11   17.90    2.40
  -3   1  11   18.00    1.80
  -2  -1  11   28.50    2.10
   2  -1 -11   27.00    3.10
  -2  -1  11   26.00    2.00
  -2   1  11   25.50    2.20
  -2   1  11   26.40    2.00
   1  -1 -11   88.29    4.30
  -1  -1  11   91.59    4.20
  -1  -1  11   94.09    4.30
  -1   1  11   93.39    4.30
  -1   1  11   83.19    4.50
   0  -1  11  207.98    9.00
   0  -1 -11  209.58    9.20
   0  -1  11  224.98    9.10
   0   1 -11  220.98    9.20
   0   1  11  227.78    9.10
  -1  -1 -11    0.50    0.60
   1  -1  11    0.00    1.00
   1  -1  11    0.20    0.70
  -1   1 -11    0.40    0.60
  -2  -1 -11   99.19    4.60
   2  -1  11   85.49    4.50
   2  -1  11   96.69    4.50
  -2   1 -11  100.69    4.60
   3  -1  11  107.69    5.00
   3   1  11  112.59    5.10
  -3   1 -11  108.69    5.10
   4  -1  11  861.31   32.90
  -4  -1 -11  799.62   32.90
   4   1  11  865.81   32.80
   5  -1  11   48.60    2.70
   5   1  11   50.69    2.70
   6  -1  11  221.18    8.60
   6   1  11  205.78    8.80
  -7  -2  11   61.19    2.80
   7  -2 -11   61.99    3.00
  -7   2  11   60.99    2.90
   6  -2 -11   50.99    2.90
  -6  -2  11   48.20    2.60
  -6   2  11   49.90    2.60
  -6   2  11   48.20    2.80
  -5  -2  11   36.80    2.30
   5  -2 -11   32.30    2.70
  -5   2  11   33.30    2.30
  -5   2  11   35.30    2.30
  -4  -2  11  363.26   14.70
  -4   2  11  364.96   14.60
  -4   2  11  360.66   14.60
  -3  -2  11   30.40    2.30
   3  -2 -11   26.90    2.10
  -3  -2  11   27.40    2.10
  -3   2  11   26.50    2.20
  -3   2  11   28.70    2.20
   2  -2 -11   88.49    4.20
  -2  -2  11   83.39    4.00
  -2  -2  11   84.99    4.10
  -2   2  11   82.99    4.10
  -2   2  11   79.69    4.10
  -1  -2  11    0.00    0.80
  -1  -2  11    0.60    0.80
   1  -2 -11    0.50    0.60
  -1   2  11    1.80    0.70
   0  -2  11   48.50    2.70
   0  -2 -11   48.10    2.80
   0  -2  11   49.00    2.70
   0   2  11   45.30    2.80
   0   2 -11   51.99    2.90
  -1  -2 -11  306.87   12.90
   1  -2  11  303.97   12.70
  -1   2 -11  353.66   13.00
   1   2  11  299.87   12.80
   2  -2  11  228.98    9.70
   2  -2  11  237.88    9.70
  -2  -2 -11  262.57   11.40
   2   2  11  216.98    9.80
  -2   2 -11  232.58    9.80
   3  -2  11  349.77   13.80
   3  -2  11  356.16   14.00
  -3  -2 -11  333.57   14.20
   3   2  11  347.47   14.00
   4  -2  11  146.49    6.20
  -4  -2 -11  135.99    6.30
   4   2  11  141.99    6.20
   5  -2  11   39.40    2.40
   5   2  11   39.10    2.30
   6  -2  11   22.60    1.80
   6   2  11   22.30    1.50
   7  -3 -11   12.40    1.50
  -7  -3  11   13.30    1.40
  -7   3  11   15.00    1.10
   6  -3 -11    9.70    1.50
  -6  -3  11    6.40    1.20
  -6   3  11    8.30    1.40
  -6   3  11    8.90    1.20
   5  -3 -11    7.20    1.70
  -5  -3  11    4.50    1.30
  -5   3  11    4.00    1.40
  -5   3  11    5.00    1.30
  -4  -3  11   14.70    1.60
   4  -3 -11   15.70    2.10
  -4  -3  11   14.90    2.00
  -4   3  11   19.80    1.80
  -4   3  11   14.20    1.70
  -3  -3  11  107.59    5.20
  -3  -3  11  115.59    5.30
  -3  -3  11  120.59    5.60
  -3   3  11  116.09    5.30
  -3   3  11  115.09    5.30
  -2  -3  11    0.90    0.90
  -2  -3  11    0.90    0.70
   2  -3 -11   -0.20    0.70
  -2   3  11    2.90    0.90
  -1  -3  11   75.19    3.50
  -1  -3  11   63.59    4.10
   1  -3 -11   73.69    3.70
  -1   3  11   71.19    4.50
   0  -3  11  252.87   10.30
   0  -3 -11  251.17   10.60
   0  -3  11  244.68   10.20
  -1  -3 -11  532.25   20.20
   1  -3  11  469.35   19.90
   1  -3  11  506.55   19.80
  -1   3 -11  516.75   20.10
   1   3  11  489.05   19.90
  -2  -3 -11  176.18    7.30
   2  -3  11  156.68    6.90
   2  -3  11  147.89    6.80
  -2   3 -11  163.18    7.10
   3  -3  11  360.26   14.30
   3  -3  11  364.96   14.40
  -3  -3 -11  349.47   14.60
  -4  -3 -11    0.00    0.60
   4  -3  11    2.00    0.90
   4  -3  11    0.40    0.70
   4   3  11    1.00    0.70
  -5  -3 -11   89.19    4.30
   5  -3  11   87.19    4.30
   5   3  11   88.59    4.00
   6  -4 -11   36.80    2.20
  -6  -4  11   37.70    2.10
  -6   4  11   39.90    2.10
  -6   4  11   39.30    2.10
  -5  -4  11    1.50    0.90
  -5  -4  11    4.50    1.30
   5  -4 -11    3.80    1.00
  -5   4  11    3.20    0.80
  -5   4  11    3.20    0.80
   4  -4 -11   78.49    4.00
  -4  -4  11   81.49    3.80
  -4  -4  11   71.89    4.10
  -4   4  11   78.29    3.80
  -4   4  11   76.99    3.80
   3  -4 -11   68.89    3.70
  -3  -4  11   67.89    3.40
  -3  -4  11   68.59    3.80
  -3   4  11   58.69    3.80
  -3   4  11   71.99    4.70
  -1  -4  11    1.50    0.80
   1  -4 -11    1.70    0.80
  -1  -4  11    0.70    0.80
  -1   4  11    0.10    0.70
   0  -4  11  893.71   33.80
   0  -4 -11  910.11   34.00
   0  -4 -11  821.22   33.90
   0  -4  11  847.52   33.80
   0   4  11  865.51   33.80
  -1  -4 -11    6.10    1.40
   1  -4  11    5.30    1.40
  -1  -4 -11    6.60    2.10
   1  -4  11    7.30    1.30
  -1   4 -11    4.30    1.20
   1   4  11    5.50    1.30
  -2  -4 -11  202.18    8.90
   2  -4  11  210.38    8.60
   2  -4  11  211.58    8.70
  -3  -4 -11   10.00    1.50
   3  -4  11   12.80    1.30
   3  -4  11   13.50    1.40
   4  -4  11   22.80    1.70
   4  -4  11   25.20    1.60
  -4  -4 -11   23.00    1.90
   4   4  11   24.90    1.80
   5  -4  11   19.30    1.50
  -5  -4 -11   22.10    2.10
   5  -4  11   14.90    1.60
   5   4  11   19.30    1.40
   6  -5 -11    0.60    1.20
  -6   5  11   -0.60    0.70
   5  -5 -11  139.49    5.90
  -5  -5  11  140.09    5.70
  -5  -5  11  130.99    6.20
  -5   5  11  137.49    5.90
  -5   5  11  131.99    5.80
  -4  -5  11  134.09    6.00
  -4  -5  11  131.19    6.40
   4  -5 -11  138.39    6.20
  -4   5  11  143.49    6.10
  -4   5  11  138.89    6.50
  -3  -5  11    0.50    0.80
   3  -5 -11    1.00    1.00
  -3  -5  11    0.00    0.80
  -3   5  11    0.40    0.70
   2  -5 -11  658.73   26.10
  -2  -5  11  654.93   26.20
  -2  -5  11  680.43   26.00
  -2   5  11  666.93   26.40
  -1  -5  11   25.30    1.90
   1  -5 -11   26.90    2.40
   1  -5 -11   25.80    2.20
  -1  -5  11   22.60    1.90
   1  -5 -11   23.60    2.40
  -1   5  11   27.70    2.00
   0  -5 -11   57.99    3.70
   0  -5  11   65.79    3.30
   0  -5 -11   65.99    3.70
   0  -5 -11   62.79    3.50
   0  -5  11   66.39    3.20
   0   5  11   60.59    3.40
  -1  -5 -11  230.18    9.80
   1  -5  11  223.98    9.40
  -1  -5 -11  228.68    9.70
   1  -5  11  230.48    9.60
  -2  -5 -11   57.29    3.20
   2  -5  11   56.89    3.00
   2  -5  11   57.19    2.90
   3  -5  11   72.79    3.50
   3  -5  11   75.59    3.40
  -3  -5 -11   72.79    3.70
   4  -5  11   35.10    2.00
   4  -5  11   35.40    1.90
  -4  -5 -11   36.80    2.30
   4   5  11   37.90    2.10
   5  -5  11    5.10    1.60
   5  -6 -11  395.56   15.30
  -5   6  11  383.46   15.80
  -4  -6  11   64.79    3.00
   4  -6 -11   61.09    3.10
  -4  -6  11   62.59    3.90
  -4   6  11   60.29    3.10
   3  -6 -11  256.57    9.90
  -3  -6  11  228.08    9.70
  -3   6  11  230.48   10.00
  -2  -6  11   11.20    1.40
   2  -6 -11   10.80    1.60
  -2   6  11   11.10    1.40
   1  -6 -11  375.96   15.30
  -1  -6  11  398.86   15.10
   1  -6 -11  366.56   15.10
  -1  -6  11  377.86   15.10
  -1   6  11  372.26   15.10
   0  -6  11  266.57   11.00
   0  -6 -11  274.07   11.20
   0  -6 -11  284.37   11.10
   0  -6 -11  257.77   11.20
   0  -6  11  272.47   11.10
   0   6  11  264.97   11.00
   1  -6  11   23.20    1.60
  -1  -6 -11   20.40    2.20
   1  -6  11   20.90    1.80
  -1  -6 -11   19.70    2.00
  -1  -6 -11   21.10    2.00
   2  -6  11   20.30    1.60
   2  -6  11   21.00    1.50
  -2  -6 -11   20.70    1.80
   3  -6  11   35.60    1.90
   3  -6  11   33.50    1.90
  -3  -6 -11   34.70    2.30
  -4  -6 -11    1.20    0.80
   4  -6  11    0.90    0.50
   4  -6  11    1.30    0.50
   4   6  11    0.20    0.50
   4  -7 -11   80.19    3.60
  -4   7  11   82.49    3.60
  -3  -7  11   68.99    3.20
   3  -7 -11   69.39    3.30
  -3   7  11   69.39    3.30
  -2  -7  11    4.40    0.80
   2  -7 -11    5.10    1.50
   2  -7 -11    3.00    0.80
  -2   7  11    5.50    1.10
   1  -7 -11   51.69    2.80
   1  -7 -11   54.29    3.00
  -1  -7  11   52.39    2.90
  -1  -7  11   57.39    2.80
  -1   7  11   56.59    2.80
   0  -7 -11   -1.00    0.80
   0  -7  11    0.60    0.60
   0  -7  11   -0.30    0.70
   0  -7 -11    0.00    0.70
  -1  -7 -11    8.60    1.50
   1  -7  11    8.30    1.00
  -1  -7 -11    9.40    1.50
   1  -7  11    9.10    1.20
  -1  -7 -11   12.60    1.90
   2  -7  11    1.60    0.60
   2  -7  11    2.50    0.60
  -2  -7 -11    1.50    0.90
  -3  -7 -11    2.00    0.90
   3  -7  11    1.20    0.60
   3  -7  11    0.50    0.40
   3  -8 -11   83.69    3.60
  -3   8  11   80.39    3.50
  -2  -8  11   29.70    1.90
   2  -8 -11   26.20    2.00
   2  -8 -11   28.20    1.70
  -2   8  11   27.40    1.80
   1  -8 -11    0.00    0.60
   1  -8 -11    0.20    0.70
  -1  -8  11   -0.20    0.60
   0  -8  11    8.80    1.40
   0  -8 -11    8.10    1.30
   0  -8  11   10.50    1.00
   1  -8  11    7.20    0.90
  -1  -8 -11    4.60    1.50
   1  -8  11    6.40    1.60
   2  -8  11   30.30    1.60
  -7   0  12   -0.50    0.50
  -6   0  12   28.80    1.80
   5   0 -12   -0.90    1.20
  -5   0  12    0.20    0.70
  -5   0  12    2.20    1.10
   4   0 -12  223.98   10.20
  -4   0  12  242.58   10.10
  -4   0  12  257.77   10.00
  -3   0  12    0.30    0.80
   3   0 -12   -0.30    0.70
  -3   0  12   -1.00    0.80
  -2   0  12 1467.75   56.59
   2   0 -12 1467.05   56.79
   1   0 -12    0.50    0.70
  -1   0  12    0.40    0.90
   0   0  12  846.92   34.60
   0   0 -12  940.41   36.00
  -1   0 -12    0.10    0.70
   1   0  12    1.20    0.80
   2   0  12  689.13   28.40
  -2   0 -12  765.52   28.70
   3   0  12    1.70    1.00
  -3   0 -12   -0.40    0.80
   4   0  12  102.29    4.80
   5   0  12   -1.60    0.80
  -7  -1  12    1.20    0.50
  -7   1  12    1.90    0.60
  -6  -1  12  123.79    5.70
  -6   1  12  118.09    5.30
  -5  -1  12   58.09    3.10
  -5   1  12   56.09    3.00
  -5   1  12   56.79    3.10
   4  -1 -12   17.40    2.10
  -4  -1  12   16.00    1.70
  -4  -1  12   13.60    2.00
  -4   1  12   16.10    1.60
  -4   1  12   14.70    1.80
   3  -1 -12   29.80    2.20
  -3  -1  12   29.20    2.20
  -3  -1  12   32.50    2.20
  -3   1  12   28.20    2.10
  -3   1  12   28.00    2.10
  -2  -1  12  104.79    4.80
  -2  -1  12  101.29    4.80
   2  -1 -12  102.59    4.90
  -2   1  12  103.99    4.80
  -1  -1  12    1.20    0.90
  -1  -1  12    0.10    0.90
   1  -1 -12    2.40    0.70
   1   1 -12    1.30    0.70
  -1   1  12    1.00    1.20
  -1   1  12    0.30    0.70
   0  -1  12   71.49    3.60
   0  -1  12   72.29    3.60
   0  -1 -12   71.29    3.80
   0   1 -12   80.99    4.50
   0   1  12   66.79    3.80
   1  -1  12  382.66   15.60
  -1  -1 -12  396.46   15.90
   1  -1  12  364.06   15.50
  -1   1 -12  424.66   15.90
   1   1  12  385.06   15.60
  -2  -1 -12  270.37   10.90
   2  -1  12  260.67   10.60
   2  -1  12  237.18   10.60
  -2   1 -12  271.97   10.90
   2   1  12  257.97   10.60
   3  -1  12  104.49    4.70
  -3  -1 -12  101.29    4.90
  -3   1 -12  103.29    5.00
   3   1  12   97.59    4.90
  -4  -1 -12   19.40    2.00
   4  -1  12   21.60    2.30
   4   1  12   18.70    1.90
   5  -1  12   47.10    2.80
   5   1  12   54.89    2.70
  -7  -2  12   39.10    2.00
  -7   2  12   41.50    2.00
  -6  -2  12   28.50    1.80
  -6   2  12   28.50    2.10
  -6   2  12   28.50    1.90
  -5  -2  12    1.40    0.80
  -5   2  12    2.20    0.80
  -5   2  12    2.00    0.80
  -4  -2  12   -0.70    0.80
  -4  -2  12   -0.20    1.30
  -4   2  12    0.80    0.90
  -4   2  12    0.00    0.70
  -3  -2  12   86.79    4.30
  -3  -2  12   87.79    5.00
   3  -2 -12   90.79    4.50
  -3   2  12   87.99    4.30
  -3   2  12   92.89    4.30
  -2  -2  12   81.79    4.10
   2  -2 -12   82.09    4.20
  -2  -2  12   88.19    4.80
  -2   2  12   78.79    4.20
  -2   2  12   82.79    4.00
  -1  -2  12   77.19    3.80
  -1  -2  12   76.19    3.80
   1  -2 -12   80.99    4.00
  -1   2  12   74.59    3.80
   0  -2 -12  432.46   17.80
   0  -2  12  430.56   17.60
   0  -2  12  448.76   17.50
   0   2  12  425.76   17.60
   0   2 -12  471.55   17.80
  -1  -2 -12   20.50    1.70
   1  -2  12   19.30    1.80
   1  -2  12   21.30    1.70
  -1   2 -12   21.60    1.90
   1   2  12   17.30    1.90
   2  -2  12   23.70    1.80
  -2  -2 -12   22.90    2.00
   2  -2  12   28.70    2.00
   2   2  12   18.60    2.50
   2   2  12   21.40    2.40
  -3  -2 -12   59.49    3.30
   3  -2  12   58.99    3.10
   3  -2  12   61.89    3.10
   3   2  12   60.39    3.30
   4  -2  12  236.08    9.70
  -4  -2 -12  244.18   10.00
   4   2  12  234.68    9.80
   5   2  12   21.90    1.60
   6  -3 -12    8.10    1.80
  -6  -3  12    8.80    1.10
  -6   3  12    7.30    1.10
  -6   3  12    7.90    1.40
   5  -3 -12   88.69    4.50
  -5  -3  12   92.09    4.20
  -5   3  12   91.19    4.20
  -5   3  12   91.09    4.20
  -4  -3  12   22.70    1.90
  -4   3  12   21.60    1.80
  -4   3  12   22.40    1.90
  -3  -3  12   74.29    3.70
  -3  -3  12   66.99    3.60
  -3   3  12   71.79    3.60
  -3   3  12   72.09    3.70
   2  -3 -12  189.78    7.90
  -2  -3  12  176.98    7.70
  -2  -3  12  175.48    7.70
  -2   3  12  181.48    7.80
  -1  -3  12  733.53   28.00
  -1  -3  12  724.93   28.00
   1  -3 -12  703.73   28.20
  -1   3  12  700.83   28.00
   0  -3  12   56.19    3.10
   0  -3 -12   56.79    3.20
   0  -3  12   57.49    3.00
   0   3 -12   59.29    3.30
   0   3  12   56.89    3.10
   1  -3  12  165.68    6.90
   1  -3  12  160.38    7.00
  -1   3 -12  161.88    7.10
   1   3  12  156.88    7.00
   2  -3  12   13.20    1.80
   2  -3  12   14.10    1.50
  -2  -3 -12   12.10    1.60
   3  -3  12    7.00    1.20
  -3  -3 -12    4.80    1.30
   3  -3  12    5.30    1.20
   3   3  12    4.70    1.60
   4  -3  12   16.30    1.50
  -4  -3 -12   15.00    1.60
   4  -3  12   18.30    1.50
   4   3  12   13.40    1.50
   5   3  12   41.30    2.30
   6  -4 -12  130.09    5.40
  -6  -4  12  117.89    5.70
  -6   4  12  127.59    5.20
   5  -4 -12    8.70    1.60
  -5  -4  12    7.50    1.20
  -5   4  12    7.90    1.20
  -5   4  12    5.80    1.20
   4  -4 -12  128.79    6.20
  -4  -4  12  150.88    6.00
  -4   4  12  114.89    6.50
  -4   4  12  141.19    6.00
  -3  -4  12   15.70    1.60
  -3   4  12   13.40    1.80
  -2  -4  12    0.60    0.80
   2  -4 -12   -0.60    0.90
  -2  -4  12    0.80    0.80
  -2   4  12    0.30    0.70
  -1  -4  12  237.48    9.70
   1  -4 -12  226.78    9.90
  -1  -4  12  236.08    9.80
  -1   4  12  238.58    9.80
   0  -4 -12   69.09    3.70
   0  -4  12   64.09    3.30
   0  -4  12   65.49    3.40
   0   4  12   68.59    3.50
   0   4 -12   70.49    3.70
   1  -4  12  196.08    8.20
   1  -4  12  195.48    8.10
  -1  -4 -12  188.08    8.30
  -1   4 -12  180.48    8.20
   1   4  12  188.88    8.00
  -2  -4 -12    1.70    0.70
   2  -4  12    1.20    0.60
   3  -4  12   35.40    2.10
  -3  -4 -12   34.10    2.30
   3  -4  12   35.50    2.10
   3   4  12   35.80    2.30
   4  -4  12   -0.50    0.60
   4  -4  12    0.00    0.60
  -4  -4 -12   -0.10    0.70
   4   4  12    0.40    0.60
   5   4  12   17.10    1.30
  -6   5  12    1.70    0.60
   5  -5 -12    2.60    0.90
  -5  -5  12    5.90    1.10
  -5   5  12    3.20    0.90
  -4  -5  12   13.90    1.40
   4  -5 -12   14.70    1.70
  -4   5  12   15.60    1.50
   3  -5 -12  159.78    7.20
  -3  -5  12  174.58    7.00
  -3   5  12  162.38    7.10
  -2  -5  12  321.77   13.10
   2  -5 -12  307.57   13.10
  -2  -5  12  337.97   13.10
  -2   5  12  328.07   13.10
  -1  -5  12  226.78    9.40
   1  -5 -12  213.08    9.60
  -1  -5  12  237.18    9.50
  -1   5  12  237.28    9.50
   0  -5  12    0.80    0.60
   0  -5  12   -0.60    0.70
   0  -5 -12   -2.20    1.10
   0  -5 -12   -0.10    0.70
   0   5 -12   -0.80    1.00
   0   5  12    1.20    0.90
   1  -5  12    0.20    0.60
   1  -5  12    1.20    1.00
  -1  -5 -12    2.10    0.80
   2  -5  12  113.39    5.20
  -2  -5 -12  115.69    5.40
   2  -5  12  125.89    6.20
   3  -5  12   12.80    1.20
  -3  -5 -12   11.70    1.60
   3  -5  12   12.50    1.40
   4  -5  12   20.50    1.30
   4  -5  12   19.00    1.30
  -4  -5 -12   21.80    1.70
   4   5  12   19.80    1.40
   5  -6 -12    8.50    1.50
  -5   6  12   11.10    1.00
  -4  -6  12    8.50    1.20
   4  -6 -12    5.50    1.40
  -4   6  12    6.20    1.00
  -3  -6  12   71.89    3.30
   3  -6 -12   67.89    3.40
  -3   6  12   68.29    3.80
   2  -6 -12   47.20    2.80
  -2  -6  12   47.10    2.60
  -2   6  12   50.89    2.60
  -1  -6  12    6.30    1.30
   1  -6 -12    9.50    2.00
  -1  -6  12    6.90    1.40
   1  -6 -12    6.40    1.90
  -1   6  12    6.50    1.50
   0  -6 -12   62.09    3.40
   0  -6  12   60.79    3.10
   0  -6 -12   60.49    3.50
   0  -6  12   63.99    3.20
   0   6  12   66.29    3.40
   1  -6  12   -0.30    0.60
  -1  -6 -12    1.20    0.70
   1  -6  12    0.10    0.50
   2  -6  12   54.59    2.60
   2  -6  12   54.99    2.70
  -2  -6 -12   52.39    3.20
   3  -6  12   44.80    2.40
  -3  -6 -12   50.59    2.70
   3  -6  12   47.30    2.40
   3   6  12   49.90    2.40
   4  -7 -12   25.60    1.70
  -4   7  12   24.70    1.50
   3  -7 -12    0.90    1.00
  -3   7  12    0.50    0.50
   2  -7 -12   25.80    1.90
  -2  -7  12   25.10    1.60
  -2   7  12   26.30    1.70
  -1  -7  12    3.70    0.90
   1  -7 -12    5.00    1.50
  -1  -7  12    2.30    1.00
   1  -7 -12    3.70    1.10
  -1   7  12    2.00    0.80
   0  -7 -12    5.10    1.50
   0  -7  12    4.80    1.20
   0  -7  12    6.70    0.90
  -1  -7 -12   32.20    2.60
   1  -7  12   31.80    1.90
   2  -7  12   25.30    1.50
  -2  -7 -12   25.50    2.30
   2  -7  12   23.10    1.40
  -2   8  12    8.10    1.90
  -1  -8  12   23.50    1.40
   0  -8  12   80.39    3.40
   1  -8  12  106.29    4.40
  -7   0  13    2.50    0.80
  -6   0  13    0.00    0.60
   5   0 -13   42.40    3.10
  -5   0  13   43.70    2.60
  -4   0  13   -0.90    0.80
   4   0 -13   -0.70    0.90
  -4   0  13    1.20    0.80
  -3   0  13    2.50    0.80
  -3   0  13    4.80    1.10
   3   0 -13    5.10    1.60
   2   0 -13   -0.60    0.70
  -2   0  13    1.30    0.90
  -2   0  13    0.20    0.70
  -1   0  13  103.29    5.00
  -1   0  13  108.99    5.10
   1   0 -13  117.39    5.60
   0   0  13   -0.40    1.10
   0   0 -13    0.20    0.60
   0   0  13    0.20    0.70
  -1   0 -13    4.60    1.50
   1   0  13    4.00    1.40
  -2   0 -13    0.00    0.70
   2   0  13    0.60    0.70
   3   0  13    4.40    1.50
  -3   0 -13    5.20    1.60
  -7  -1  13    2.20    0.50
  -7   1  13    3.20    0.80
  -6  -1  13    0.30    0.70
  -6   1  13    1.40    0.60
  -5   1  13   36.00    3.10
   5   1 -13   37.10    2.70
  -5   1  13   41.40    2.40
  -4  -1  13   39.10    2.50
   4  -1 -13   38.40    2.70
  -4  -1  13   40.50    2.50
  -4   1  13   43.20    2.50
  -4   1  13   40.60    2.50
   3  -1 -13    5.00    1.50
  -3  -1  13    4.80    1.50
  -3  -1  13    4.30    1.40
  -3   1  13    4.50    1.00
  -3   1  13    4.30    1.50
  -2  -1  13  113.29    5.30
  -2  -1  13  114.69    5.40
   2  -1 -13  119.49    5.60
   2   1 -13  127.49    5.70
  -2   1  13  116.79    5.60
  -2   1  13  119.19    5.40
  -1  -1  13   81.69    4.00
  -1  -1  13   85.19    4.00
   1  -1 -13   75.39    4.10
  -1   1  13   73.89    4.10
   1   1 -13   88.69    4.20
  -1   1  13   79.39    4.00
   0  -1  13 1098.99   43.60
   0  -1  13 1114.69   43.40
   0  -1 -13 1143.09   43.80
   0   1  13 1118.29   43.60
   0   1 -13 1147.69   43.80
   1  -1  13   31.90    2.30
   1  -1  13   31.00    2.10
   1   1  13   27.30    2.20
  -2  -1 -13  620.84   25.10
   2  -1  13  642.34   24.80
   2   1  13  648.74   24.80
  -2   1 -13  620.74   25.00
  -3  -1 -13   54.19    3.00
   3  -1  13   51.99    2.80
  -3   1 -13   51.19    3.20
  -4  -1 -13   19.50    2.20
   4   1  13   14.40    2.00
   5   1  13    1.10    1.20
  -6  -2  13  137.79    6.10
  -6   2  13  141.19    5.90
  -5  -2  13    0.10    0.60
  -5   2  13    0.30    0.70
  -5   2  13    0.90    0.70
  -4  -2  13   -0.90    1.10
  -4  -2  13   -1.10    0.70
  -4   2  13    2.00    0.70
  -3  -2  13   63.79    3.30
   3  -2 -13   61.09    3.50
  -3  -2  13   61.99    3.20
  -3   2  13   60.69    3.30
  -3   2  13   60.99    3.30
  -2  -2  13   21.20    1.90
  -2  -2  13   20.30    2.00
   2  -2 -13   24.00    3.00
  -2   2  13   23.00    2.40
  -2   2  13   23.60    2.70
  -1  -2  13  882.51   34.80
  -1  -2  13  858.81   34.70
   1  -2 -13  894.61   35.00
  -1   2  13  872.11   34.80
   1   2 -13  961.70   35.20
   0  -2 -13  144.99    7.20
   0  -2  13  138.19    6.20
   0  -2  13  134.99    6.30
   0   2  13  145.39    6.30
   0   2 -13  155.78    6.60
   1  -2  13  435.46   17.30
   1  -2  13  432.86   17.20
  -1  -2 -13  416.26   17.50
   1   2  13  429.16   17.20
  -1   2 -13  454.05   17.60
   2  -2  13   11.40    1.40
   2  -2  13    8.50    1.60
  -2  -2 -13   10.20    1.50
  -2   2 -13   11.40    1.70
   2   2  13    8.00    1.90
   3  -2  13   -0.10    0.80
  -3  -2 -13    0.20    0.70
   3   2  13   -0.70    1.20
   4  -2  13    0.70    0.80
  -4  -2 -13    0.30    0.80
   4   2  13    0.70    0.90
   5   2  13    1.20    0.90
  -6  -3  13    1.40    0.60
  -6   3  13    0.80    0.70
  -6   3  13    2.10    0.60
  -5  -3  13  177.78    7.50
  -5   3  13  169.18    7.20
  -5   3  13  178.18    7.30
  -4  -3  13    1.30    0.70
  -4   3  13    0.50    0.60
   3  -3 -13   11.20    2.00
  -3  -3  13   10.00    1.70
  -3  -3  13    9.20    1.50
  -3   3  13   11.70    1.40
  -3   3  13    8.50    1.90
  -2  -3  13   34.50    2.30
  -2  -3  13   34.70    2.60
   2  -3 -13   32.10    2.40
  -2   3  13   35.80    2.30
  -1  -3  13  288.87   11.70
   1  -3 -13  260.37   11.50
  -1  -3  13  264.57   11.40
   1   3 -13  275.27   11.70
  -1   3  13  300.57   12.00
   0  -3  13   31.70    2.10
   0  -3  13   33.10    2.10
   0  -3 -13   29.40    2.20
   0   3 -13   33.30    2.40
   0   3  13   30.80    2.20
  -1  -3 -13   62.39    4.30
   1  -3  13   68.29    3.40
   1  -3  13   71.69    3.40
  -1   3 -13   66.09    3.70
   1   3  13   72.59    3.50
  -2  -3 -13   52.19    3.20
   2  -3  13   60.69    3.00
   2  -3  13   62.99    3.00
   3  -3  13   28.30    1.80
  -3  -3 -13   26.50    2.10
   3  -3  13   25.40    1.80
   3   3  13   25.10    2.00
  -4  -3 -13  119.79    5.30
   4  -3  13  120.79    5.00
   4   3  13  115.29    5.10
  -6  -4  13    0.60    0.60
  -6   4  13    2.10    0.70
  -6   4  13    2.10    0.70
  -5  -4  13    1.30    0.60
  -5   4  13    0.50    0.50
  -5   4  13    2.00    0.90
  -4  -4  13  305.67   11.60
  -4   4  13  279.07   11.60
  -4   4  13  275.77   11.50
  -3  -4  13   35.80    2.70
  -3  -4  13   48.00    2.60
  -3   4  13   43.10    2.50
  -2  -4  13  361.76   14.00
  -2  -4  13  339.37   14.00
   2  -4 -13  332.07   14.20
  -2   4  13  362.26   14.10
   1  -4 -13    2.10    0.90
  -1  -4  13    4.20    0.90
  -1  -4  13    2.00    0.70
  -1   4  13    4.00    1.30
   1   4 -13    2.90    1.00
   0  -4  13   26.80    2.00
   0  -4 -13   28.00    2.20
   0  -4  13   30.60    1.90
   0   4 -13   26.30    2.40
   0   4  13   27.60    2.10
   1  -4  13   26.80    1.70
   1  -4  13   25.10    1.80
  -1  -4 -13   23.20    1.90
   1   4  13   21.00    2.20
  -1   4 -13   21.90    2.50
   2  -4  13   75.79    4.50
  -2  -4 -13   80.99    4.10
   2  -4  13   82.79    3.70
   3  -4  13    4.40    1.00
   3  -4  13    5.60    1.10
  -3  -4 -13    7.00    1.30
   3   4  13    6.00    1.40
   4  -4  13  127.79    5.30
  -4  -4 -13  134.99    5.80
   4   4  13  130.29    5.50
  -5  -5  13   16.60    1.30
  -5   5  13   18.60    1.40
  -4  -5  13   81.89    3.60
  -4   5  13   75.79    3.60
  -3  -5  13    3.90    1.00
  -3   5  13    3.40    1.00
  -2  -5  13  175.18    7.40
  -2  -5  13  180.28    8.00
  -1  -5  13  205.78    8.20
   1  -5 -13  175.28    8.30
  -1   5  13  204.28    8.20
   1   5 -13  198.98    8.50
   0  -5 -13  176.18    7.90
   0  -5  13  184.58    7.70
   0  -5  13  188.28    8.10
   0   5  13  188.18    7.70
   0   5 -13  180.28    8.00
   1  -5  13    6.70    1.10
  -1  -5 -13    6.50    1.30
   1  -5  13    8.70    1.20
   2  -5  13    3.40    1.00
  -2  -5 -13    0.70    0.80
   2  -5  13    1.90    0.60
   3  -5  13    0.60    0.50
   3  -5  13    0.00    0.50
  -3  -5 -13    0.90    0.70
   3   5  13    0.20    0.70
  -4  -6  13   64.29    3.10
  -4   6  13   65.99    3.00
  -3  -6  13  168.78    7.10
  -3   6  13  179.38    7.40
  -2  -6  13  130.69    5.60
  -2   6  13  131.99    5.60
  -1  -6  13    1.30    0.70
  -1  -6  13    2.80    0.80
  -1   6  13    4.30    1.30
   1   6 -13    2.40    1.20
   0  -6  13   14.80    1.20
   0  -6  13   12.30    1.40
   0  -6 -13   16.60    2.00
   1  -6  13    5.30    1.00
   1  -6  13    5.60    1.00
  -1  -6 -13    5.30    1.40
   2  -6  13   12.80    1.60
  -2  -6 -13   14.90    1.50
   2  -6  13   13.00    1.20
   3  -6  13   32.30    1.80
   3  -6  13   30.30    1.50
   3   6  13   30.10    1.80
  -3  -7  13   69.99    3.10
  -3   7  13   69.79    3.20
  -2  -7  13   99.19    4.20
  -2   7  13   96.49    4.20
  -1  -7  13    0.70    0.50
   0  -7  13   11.90    1.00
   0  -7  13   13.30    1.30
   1  -7  13   -0.10    0.40
   1  -7  13    1.20    0.50
  -6   0  14  234.98    9.50
  -5   0  14    0.90    0.70
  -5   0  14    1.20    0.80
   4   0 -14  225.98   10.40
  -4   0  14  250.07   10.30
  -4   0  14  267.17   10.20
   3   0 -14    0.20    0.80
  -3   0  14    0.20    0.70
  -3   0  14   -0.30    0.80
  -2   0  14  409.26   16.10
   2   0 -14  395.16   16.50
  -2   0  14  409.26   16.30
   1   0 -14    0.60    0.60
  -1   0  14   -0.50    0.60
  -1   0  14    1.30    1.00
   0   0 -14  624.24   26.60
   0   0  14  685.33   25.80
   0   0  14  654.23   25.60
  -1   0 -14    0.40    0.80
   1   0  14   -1.00    0.70
  -2   0 -14   68.69    3.70
   2   0  14   74.39    3.50
   3   0  14    0.20    0.90
  -3   0 -14   -1.30    0.90
  -6  -1  14   16.00    1.20
  -6   1  14   14.20    1.20
  -5  -1  14    7.40    1.80
   5   1 -14    5.00    1.20
  -5   1  14    7.50    1.10
  -5   1  14    6.60    1.30
  -4  -1  14  198.28    8.30
  -4  -1  14  199.98    8.20
   4  -1 -14  184.68    8.50
  -4   1  14  214.08    8.40
  -4   1  14  202.68    8.30
   4   1 -14  183.98    8.50
   3  -1 -14  273.87   11.90
  -3  -1  14  291.67   11.70
  -3  -1  14  296.87   11.70
   3   1 -14  276.37   11.90
  -3   1  14  291.77   11.60
  -3   1  14  281.37   11.70
  -2  -1  14    2.30    0.80
  -2  -1  14    5.50    1.40
   2  -1 -14    4.90    1.40
  -2   1  14    4.50    1.30
   2   1 -14    4.50    1.50
  -2   1  14    3.30    1.10
  -1  -1  14  840.32   31.60
  -1  -1  14  863.31   31.80
   1  -1 -14  801.02   32.00
  -1   1  14  729.83   31.80
  -1   1  14  836.42   31.80
   1   1 -14  802.92   32.00
   0  -1  14  117.59    5.30
   0  -1 -14  117.99    5.60
   0  -1  14  118.49    5.40
   0   1 -14  118.59    5.60
   0   1  14  119.39    5.40
   1  -1  14   20.20    2.10
  -1  -1 -14   23.10    2.00
   1  -1  14   25.20    1.80
   1   1  14   29.00    2.00
  -1   1 -14   24.90    2.10
   2  -1  14   33.20    2.00
  -2  -1 -14   27.90    2.20
  -2   1 -14   35.40    2.40
   2   1  14   30.20    2.10
   3  -1  14   23.50    1.80
  -3  -1 -14   24.70    2.00
  -6  -2  14   30.70    1.60
  -6   2  14   27.30    1.60
  -5  -2  14   84.79    4.00
  -5   2  14   87.09    4.00
  -5   2  14   89.99    4.00
   5   2 -14   88.79    4.30
  -4  -2  14  140.69    6.30
  -4   2  14  147.39    6.30
  -4   2  14  148.49    6.40
   4   2 -14  154.58    6.90
  -3  -2  14    0.60    0.70
   3  -2 -14    0.10    0.90
  -3  -2  14   -0.80    0.80
  -3   2  14    0.90    0.70
  -3   2  14    2.00    1.00
   3   2 -14    0.10    0.80
  -2  -2  14  468.65   18.00
  -2  -2  14  464.55   18.00
   2  -2 -14  431.06   18.20
   2   2 -14  422.76   18.30
  -2   2  14  474.25   18.10
  -1  -2  14   25.80    1.90
  -1  -2  14   28.70    2.50
   1  -2 -14   27.60    2.10
   1   2 -14   30.50    2.30
  -1   2  14   27.40    2.10
   0  -2  14    5.50    1.20
   0  -2 -14    9.00    1.40
   0  -2  14    7.40    1.40
   0   2  14    6.10    1.40
   0   2 -14    5.60    1.50
   1  -2  14   10.90    1.30
   1  -2  14   11.00    1.60
  -1  -2 -14    9.30    1.50
   1   2  14   13.00    1.60
  -1   2 -14   10.30    1.60
  -2  -2 -14   89.59    4.50
   2  -2  14  101.79    4.40
   2  -2  14   92.79    4.30
   2   2  14   92.59    4.40
  -2   2 -14   93.29    4.60
   3  -2  14    0.20    0.60
  -3  -2 -14   -0.40    0.70
  -4  -2 -14   17.90    3.20
  -6  -3  14    4.20    0.80
  -6   3  14    2.60    0.70
  -5  -3  14   21.70    1.40
   5   3 -14   21.20    2.00
  -5   3  14   20.70    1.50
  -5   3  14   20.30    1.50
  -4  -3  14   21.30    1.60
  -4   3  14   20.00    1.80
  -4   3  14   20.80    1.60
   3  -3 -14    1.30    1.20
  -3  -3  14    1.90    0.80
  -3  -3  14    1.20    0.70
  -2  -3  14   17.20    1.60
  -2  -3  14   17.00    1.60
   2  -3 -14   15.20    1.80
  -2   3  14   18.00    1.70
   2   3 -14   17.60    1.90
  -1  -3  14  122.79    5.50
  -1  -3  14  119.19    5.40
   1  -3 -14  114.19    5.50
  -1   3  14  120.09    5.40
   1   3 -14  118.59    5.70
   0  -3  14   36.00    2.20
   0  -3  14   37.30    2.20
   0  -3 -14   32.50    2.40
   0   3  14   33.40    2.30
  -1  -3 -14   61.29    3.40
   1  -3  14   65.79    3.30
   1  -3  14   64.89    3.10
   1   3  14   60.49    3.50
  -1   3 -14   65.29    3.50
  -2  -3 -14   19.30    1.90
   2  -3  14   16.20    1.40
   2  -3  14   20.20    1.50
   3  -3  14   -0.40    0.80
   3  -3  14    0.50    0.60
  -3  -3 -14    0.60    0.70
   4  -3  14    4.90    1.40
  -5  -4  14   15.30    1.20
  -5   4  14   11.40    1.10
   5   4 -14   10.70    1.80
  -4  -4  14    1.00    0.60
  -4   4  14    0.40    0.50
  -3  -4  14  410.36   16.80
  -3  -4  14  426.56   16.70
  -3   4  14  434.16   16.90
  -2  -4  14    6.60    1.20
   2  -4 -14    4.90    2.00
  -2  -4  14    5.20    1.30
   2   4 -14    5.30    1.60
  -2   4  14    7.80    1.30
  -1  -4  14  247.98    9.60
   1  -4 -14  218.68    9.80
  -1  -4  14  233.38    9.60
   1   4 -14  221.28    9.90
  -1   4  14  245.48    9.70
   0  -4 -14    0.60    0.70
   0  -4  14   -0.30    0.60
   0  -4  14    0.00    0.60
   0   4 -14    0.20    0.90
   0   4  14    0.00    0.80
   1  -4  14  125.79    5.40
  -1  -4 -14  123.19    5.70
   1  -4  14  125.29    5.50
   2  -4  14   -0.10    0.60
  -2  -4 -14   -0.10    0.60
   2  -4  14    0.40    0.50
   3  -4  14    2.00    0.70
  -3  -4 -14    1.10    0.60
   3  -4  14    2.10    0.60
  -5  -5  14   85.79    3.70
  -5   5  14   89.59    3.70
  -4  -5  14   55.49    2.80
  -4   5  14   63.89    3.10
  -3  -5  14   98.19    4.90
  -3   5  14   92.29    4.30
  -2  -5  14    6.70    1.00
  -2  -5  14    4.60    1.40
  -2   5  14    6.30    1.10
   2   5 -14    6.30    1.60
  -1  -5  14    2.10    0.70
  -1  -5  14    2.40    0.60
   1  -5 -14    2.10    1.50
  -1   5  14    3.70    1.20
   1   5 -14    2.20    1.00
   0  -5 -14   13.30    1.80
   0  -5  14   14.10    1.20
   0  -5  14   14.80    1.40
   0   5  14   12.30    1.60
   0   5 -14   10.80    2.40
   1  -5  14    4.90    1.00
   1  -5  14    4.10    0.90
  -1  -5 -14    5.50    1.50
   2  -5  14   17.10    1.40
   2  -5  14   17.70    1.20
  -2  -5 -14   19.20    1.50
   3  -5  14   33.40    1.70
  -4  -6  14   26.00    1.50
  -4   6  14   25.50    1.50
  -3  -6  14    8.00    1.00
   3   6 -14    7.90    1.70
  -3   6  14    7.50    1.00
  -2  -6  14    8.30    1.40
  -2   6  14    5.60    1.10
   2   6 -14    9.70    1.90
  -1  -6  14    1.70    0.60
  -1  -6  14    1.80    0.70
  -1   6  14    1.40    0.70
   0  -6 -14  185.28    7.80
   0  -6  14  185.48    7.50
   0  -6  14  177.98    7.50
   1  -6  14    6.80    1.00
   1  -6  14    7.00    0.90
  -1  -6 -14    9.30    1.60
   2  -6  14    1.10    0.50
   2  -6  14    1.50    0.80
  -2  -7  14    0.10    0.50
  -2   7  14    1.20    0.60
  -1  -7  14   -0.10    0.50
   0  -7  14    0.40    0.40
   0  -7  14    2.10    0.70
  -5   0  15   50.49    2.50
  -5   0  15   48.10    3.20
  -4   0  15   -0.30    0.60
   4   0 -15    0.20    0.80
  -4   0  15    0.90    0.70
  -3   0  15   22.70    1.70
  -3   0  15   23.10    1.80
   3   0 -15   20.70    1.90
  -2   0  15    1.40    0.90
  -2   0  15    0.40    0.60
  -1   0  15  209.98    8.50
  -1   0  15  206.18    8.40
   1   0 -15  188.78    8.80
   0   0  15   -0.10    0.70
   0   0 -15   -0.50    0.70
   1   0  15    3.20    1.10
  -1   0 -15    0.00    1.40
  -2   0 -15   -0.40    0.70
   2   0  15    0.20    0.70
  -3   0 -15   84.09    4.30
  -6  -1  15   20.50    1.30
  -6   1  15   21.00    1.30
  -5  -1  15   62.79    3.00
  -5   1  15   62.79    2.90
   5   1 -15   61.59    3.50
  -5   1  15   61.49    3.00
  -4  -1  15   22.30    1.60
   4  -1 -15   20.80    2.40
  -4  -1  15   20.60    1.80
  -4   1  15   26.10    1.70
   4   1 -15   21.30    2.00
  -4   1  15   24.30    1.70
  -3  -1  15  137.89    5.70
   3  -1 -15  120.39    5.90
   3   1 -15  122.39    6.00
  -3   1  15  138.39    5.80
  -2  -1  15  345.97   13.50
  -2  -1  15  347.07   13.40
   2  -1 -15  316.67   13.60
  -2   1  15  332.17   13.60
  -2   1  15  333.57   13.30
   2   1 -15  315.87   13.70
  -1  -1  15   10.60    1.40
  -1  -1  15    7.40    1.80
   1  -1 -15    6.80    1.40
   1   1 -15   10.50    1.50
  -1   1  15   10.30    1.40
   0  -1  15   99.49    4.50
   0  -1  15  100.29    4.40
   0  -1 -15   90.59    5.00
   0   1 -15   92.69    4.80
   0   1  15  100.09    4.50
   1  -1  15   67.69    3.30
  -1  -1 -15   63.49    3.50
  -1   1 -15   59.89    3.50
   1   1  15   71.79    3.40
   2  -1  15   52.09    2.70
  -2  -1 -15   51.59    2.90
  -2   1 -15   51.39    2.90
   2   1  15   52.59    2.80
   3  -1  15    7.30    1.30
  -3  -1 -15    4.20    1.10
  -5  -2  15   33.60    2.20
  -5   2  15   31.90    1.90
   5   2 -15   30.30    2.40
  -5   2  15   32.00    1.80
  -4  -2  15   10.40    1.30
  -4  -2  15   13.20    1.60
   4   2 -15   13.10    1.80
  -4   2  15   10.70    1.40
  -4   2  15   11.60    1.30
  -3  -2  15  249.68   10.40
  -3  -2  15  256.27   10.20
   3  -2 -15  247.48   10.50
  -3   2  15  242.98   10.40
   3   2 -15  251.87   10.80
  -3   2  15  257.07   10.20
  -2  -2  15    0.30    0.60
  -2  -2  15    2.00    0.70
   2  -2 -15    0.70    0.80
  -2   2  15   -0.30    0.60
   2   2 -15    0.70    0.80
  -1  -2  15   45.40    2.50
  -1  -2  15   46.00    2.50
   1  -2 -15   40.60    2.70
  -1   2  15   47.30    2.60
   1   2 -15   41.40    2.80
   0  -2  15  118.49    5.10
   0  -2 -15  109.09    5.40
   0  -2  15  118.99    5.20
   0   2  15  115.79    5.20
   0   2 -15  114.59    5.50
  -1  -2 -15    4.40    1.20
   1  -2  15    5.30    1.30
   1   2  15    6.30    1.40
  -1   2 -15    5.90    1.50
  -2  -2 -15   91.09    4.30
   2  -2  15   91.39    4.10
  -2   2 -15   89.19    4.50
   3  -2  15   32.50    1.90
  -3  -2 -15   29.30    2.10
  -5  -3  15   29.40    2.00
  -5   3  15   29.10    1.60
  -5   3  15   28.80    1.80
   5   3 -15   24.10    2.30
  -4  -3  15  102.19    4.50
   4   3 -15   99.79    4.80
  -4   3  15  104.29    4.60
  -3  -3  15   46.20    2.50
  -3  -3  15   46.50    2.50
  -3   3  15   44.30    2.50
   3   3 -15   44.80    2.80
  -2  -3  15  108.49    4.90
   2  -3 -15  109.29    5.20
  -2  -3  15  114.19    5.00
  -2   3  15  109.49    5.10
   2   3 -15  110.89    5.30
   1  -3 -15    0.50    0.70
   1   3 -15   -0.10    0.70
   0  -3 -15   55.49    3.20
   0  -3  15   58.39    3.20
   0  -3  15   59.09    2.90
   0   3  15   56.69    3.00
   0   3 -15   56.39    3.20
   1  -3  15   -0.40    0.50
  -1  -3 -15    0.90    0.70
   1  -3  15    0.70    0.70
  -1   3 -15    2.00    1.00
   1   3  15    1.20    0.90
  -2  -3 -15   -0.40    1.00
   2  -3  15    0.40    0.70
   2  -3  15    0.00    0.50
   3  -3  15   86.79    3.80
  -3  -3 -15   87.69    4.10
  -5  -4  15   29.90    1.60
  -5   4  15   29.10    1.60
  -4  -4  15    0.00    0.50
  -4   4  15    0.80    0.50
   4   4 -15    0.10    0.80
  -3  -4  15   48.10    2.50
  -3   4  15   48.80    2.60
   3   4 -15   58.19    4.00
   2  -4 -15  118.59    5.80
  -2  -4  15  128.89    5.50
  -2  -4  15  128.99    5.60
  -2   4  15  124.79    5.50
   2   4 -15  129.49    5.80
  -1  -4  15  107.79    4.90
  -1  -4  15  113.79    5.00
   1  -4 -15  115.69    5.30
   1   4 -15  117.89    5.40
  -1   4  15  113.79    5.00
   0  -4  15   38.70    2.10
   0  -4 -15   37.60    2.40
   0   4 -15   38.20    3.50
   0   4  15   38.70    2.20
   1  -4  15   19.30    1.40
   1  -4  15   19.30    1.40
  -1  -4 -15   18.00    2.30
  -2  -4 -15   38.30    2.30
   2  -4  15   35.70    1.90
   2  -4  15   36.20    2.00
   3  -4  15   -0.50    0.50
  -4  -5  15   67.29    2.90
  -4   5  15   60.89    3.20
  -3  -5  15  115.69    5.40
  -3   5  15  122.59    5.20
   3   5 -15  125.59    5.50
  -2  -5  15    3.80    0.90
  -2  -5  15    1.60    0.80
  -2   5  15    2.50    0.60
   2   5 -15    2.80    1.00
  -1  -5  15   -0.10    0.60
  -1  -5  15   -0.30    0.50
   1  -5 -15    0.50    1.20
  -1   5  15    0.40    0.60
   1   5 -15    1.20    0.90
   0  -5  15   41.70    2.10
   0  -5  15   44.10    2.20
   0  -5 -15   42.60    2.50
   0   5  15   34.20    2.70
   1  -5  15    3.40    0.90
  -1  -5 -15    2.90    0.90
   1  -5  15    3.00    0.80
   2  -5  15    0.30    0.40
   2  -5  15    1.70    0.50
  -3   6  15   58.69    2.70
  -2  -6  15    9.60    0.90
  -2   6  15   10.30    1.10
  -1  -6  15    1.90    0.60
  -1  -6  15    3.90    1.20
  -1   6  15    2.20    0.80
   0  -6  15   13.80    1.10
   0  -6  15   11.60    1.00
   1  -6  15   10.20    1.00
   1  -6  15   10.30    0.90
  -5   0  16    1.10    0.60
   4   0 -16  635.44   24.60
  -4   0  16  610.64   24.30
  -4   0  16  632.54   24.30
  -3   0  16    1.00    0.70
  -3   0  16   -1.00    0.70
   3   0 -16    0.20    0.80
  -2   0  16 1149.69   44.00
   2   0 -16 1113.99   44.20
  -2   0  16 1147.19   43.80
  -1   0  16   -0.10    1.00
   1   0 -16   -0.20    0.70
   0   0 -16  184.38    8.10
   0   0  16  187.78    7.80
   1   0  16    0.40    0.60
  -1   0 -16   -0.90    0.70
  -2   0 -16   53.39    2.90
   2   0  16   51.99    2.60
  -5  -1  16  152.48    6.30
  -5   1  16  155.68    6.30
  -4  -1  16   10.00    1.30
  -4  -1  16   10.10    1.20
  -4   1  16   10.10    1.20
   4   1 -16   10.50    1.60
  -4   1  16    9.40    1.20
  -3  -1  16   43.80    2.40
  -3  -1  16   46.70    2.50
   3  -1 -16   41.40    2.90
  -3   1  16   43.70    2.40
  -3   1  16   43.10    2.40
   3   1 -16   45.80    2.70
  -2  -1  16   11.30    1.30
   2  -1 -16    9.50    1.50
  -2  -1  16    9.90    1.30
  -2   1  16   11.80    1.80
   2   1 -16   11.70    1.50
  -2   1  16   10.00    1.30
  -1  -1  16   87.99    4.20
   1  -1 -16   86.19    4.60
  -1  -1  16   92.49    4.10
   1   1 -16   93.99    5.30
  -1   1  16   86.49    4.20
   0  -1  16   12.00    1.70
   0  -1 -16   10.70    1.50
   0  -1  16   10.70    1.30
   0   1  16   11.20    1.30
   0   1 -16   12.60    1.60
  -1  -1 -16   15.20    1.50
   1  -1  16   16.30    1.50
   1   1  16   16.50    1.40
  -1   1 -16   15.80    1.70
   2  -1  16    6.10    1.00
  -2  -1 -16    6.90    1.40
   2   1  16    8.10    1.50
  -2   1 -16    5.90    1.90
  -5  -2  16   -0.10    0.50
  -5   2  16    1.40    0.70
  -5   2  16    0.20    0.60
  -4  -2  16   14.10    1.30
  -4   2  16   11.20    1.60
   4   2 -16   12.00    1.60
  -4   2  16   14.30    1.40
   3  -2 -16   29.80    2.30
  -3  -2  16   26.40    1.70
   3   2 -16   26.50    2.10
  -3   2  16   25.60    1.80
  -2  -2  16  119.59    5.20
   2  -2 -16  117.29    5.50
  -2  -2  16  122.69    5.20
  -2   2  16  118.59    5.30
  -1  -2  16   -0.50    0.50
  -1  -2  16    0.80    0.70
   1  -2 -16    0.10    0.70
  -1   2  16    0.20    0.60
   1   2 -16    0.40    0.70
   0  -2  16   66.19    3.20
   0  -2 -16   63.59    3.60
   0  -2  16   67.39    3.20
   0   2  16   65.69    3.20
   0   2 -16   66.39    3.50
   1  -2  16    2.90    0.90
  -1  -2 -16    2.00    0.80
   1  -2  16    5.20    1.70
   1   2  16    3.70    1.10
  -1   2 -16    4.40    1.60
  -2  -2 -16    0.40    0.70
   2  -2  16    0.10    0.50
   3  -2  16    0.00    0.70
  -4  -3  16   11.70    1.10
  -4   3  16   11.70    1.10
   4   3 -16   10.20    1.50
  -3  -3  16   45.60    2.40
  -3  -3  16   48.10    2.40
   3   3 -16   48.70    2.80
  -3   3  16   46.50    2.50
  -2  -3  16   36.60    2.10
  -2  -3  16   37.20    2.10
   2  -3 -16   40.10    2.50
   2   3 -16   37.70    2.50
  -2   3  16   37.60    2.10
   1  -3 -16    2.80    1.10
  -1  -3  16    4.00    1.00
  -1  -3  16    3.30    1.00
   1   3 -16    3.70    1.50
   0  -3  16    2.50    0.70
   0  -3  16    4.00    1.00
   0  -3 -16    3.60    0.90
   0   3 -16    2.10    0.90
   0   3  16    3.00    0.70
  -1  -3 -16   14.30    1.50
   1  -3  16   13.20    1.10
   1  -3  16   13.40    1.30
   1   3  16   10.90    1.50
   2  -3  16   48.50    2.40
  -2  -3 -16   49.99    2.70
  -4  -4  16   25.50    1.60
  -4   4  16   28.60    2.10
  -3  -4  16   62.89    2.90
  -3   4  16   62.69    3.00
   3   4 -16   65.09    3.30
  -2  -4  16   75.09    3.50
  -2  -4  16   75.39    3.40
  -2   4  16   75.79    3.50
   2   4 -16   79.69    3.80
  -1  -4  16   17.10    1.30
   1  -4 -16   13.80    1.90
  -1  -4  16   15.90    1.30
   1   4 -16   17.30    1.80
  -1   4  16   18.80    1.30
   0  -4 -16   19.20    1.80
   0  -4  16   22.00    1.50
   0  -4  16   21.80    1.60
   0   4  16   19.00    1.60
   0   4 -16   25.30    2.50
   1  -4  16  118.59    4.90
  -1  -4 -16  116.89    5.20
   1  -4  16  115.79    5.00
   2  -4  16    2.30    0.80
   2  -4  16    2.50    0.80
  -3  -5  16   46.90    2.20
  -3   5  16   47.20    2.20
  -2  -5  16    2.90    0.80
  -2   5  16    1.80    0.60
  -1  -5  16   14.70    1.40
  -1  -5  16   17.10    1.10
  -1   5  16   16.00    1.30
   0  -5  16   41.70    2.00
   0  -5  16   40.90    2.10
   1  -5  16    5.40    0.80
   1  -5  16    4.50    0.80
  -4   0  17    0.20    0.60
  -4   0  17    1.10    1.00
   3   0 -17   20.40    1.80
  -3   0  17   19.50    1.40
  -3   0  17   16.90    1.40
  -2   0  17    0.40    0.50
  -2   0  17    2.20    0.80
   2   0 -17   -0.20    0.80
  -1   0  17   51.99    2.60
   1   0 -17   51.19    3.00
   0   0  17    0.70    0.60
   0   0 -17   -0.70    0.80
   1   0  17   51.79    2.50
  -1   0 -17   52.59    2.90
   2   0  17    1.20    0.70
  -4  -1  17  217.58    8.60
  -4  -1  17  223.88    8.70
  -4   1  17  210.68    8.80
  -4   1  17  214.88    8.60
   3  -1 -17    0.00    0.90
  -3  -1  17    1.70    0.70
  -3  -1  17    1.90    0.60
  -3   1  17    3.80    0.90
   3   1 -17    1.90    0.90
   2  -1 -17   77.19    3.90
  -2  -1  17   78.69    3.50
  -2  -1  17   78.49    3.80
  -2   1  17   78.29    3.60
   2   1 -17   75.99    3.90
  -1  -1  17   38.80    2.30
  -1  -1  17   42.10    2.30
  -1   1  17   45.60    2.30
   1   1 -17   41.20    3.10
   0  -1 -17   57.79    3.10
   0  -1  17   55.59    2.80
   0   1  17   56.89    2.80
   0   1 -17   58.09    3.10
   1  -1  17    5.60    0.90
  -1  -1 -17    5.60    1.30
  -1   1 -17    4.30    1.60
   1   1  17    3.30    0.70
   2  -1  17    7.50    1.00
  -4  -2  17   51.29    2.50
  -4   2  17   58.89    3.10
  -3  -2  17   94.59    4.20
  -3  -2  17   99.79    4.20
   3   2 -17  101.39    4.60
  -3   2  17   96.49    4.30
   2  -2 -17  113.09    5.10
  -2  -2  17  109.79    4.80
  -2  -2  17  109.89    4.80
  -2   2  17  111.19    5.30
   2   2 -17  115.59    5.20
   1  -2 -17   35.90    2.30
  -1  -2  17   34.00    2.00
  -1  -2  17   34.90    2.00
   1   2 -17   34.70    2.30
  -1   2  17   36.50    2.10
   0  -2 -17   42.50    2.50
   0  -2  17   43.20    2.30
   0  -2  17   43.60    2.30
   0   2  17   43.80    2.30
   0   2 -17   44.80    2.60
  -1  -2 -17   22.20    1.70
   1  -2  17   22.50    1.40
  -1   2 -17   21.00    2.60
   1   2  17   21.90    1.90
   2  -2  17   19.40    1.30
  -3  -3  17   13.40    1.10
  -3  -3  17   11.70    1.30
   3   3 -17   14.20    1.60
  -3   3  17   15.50    1.20
  -2  -3  17   49.30    2.40
  -2  -3  17   49.50    2.50
   2   3 -17   52.29    2.80
  -2   3  17   49.50    2.40
  -1  -3  17   -0.20    0.60
  -1  -3  17    0.60    0.50
   1  -3 -17    0.50    0.80
   1   3 -17   -0.10    0.80
  -1   3  17   -0.10    0.60
   0  -3  17   61.59    2.80
   0  -3 -17   60.69    3.20
   0  -3  17   59.99    2.90
   0   3 -17   62.09    3.40
   0   3  17   64.59    2.90
  -1  -3 -17   40.60    2.50
   1  -3  17   45.30    2.30
  -3   4  17    0.10    0.40
  -2  -4  17   14.60    1.10
  -2  -4  17   16.80    1.30
  -2   4  17   14.70    1.40
  -1  -4  17   16.30    1.20
  -1   4  17   19.20    1.30
   0  -4  17   28.40    1.50
   0  -4  17   25.20    1.60
  -3   0  18    0.30    0.90
   2   0 -18    1.60    0.80
  -1   0  18    0.40    0.40
   0   0 -18   -0.60    0.70
   0   0  18    0.30    0.40
   1   0  18    0.30    0.50
  -3  -1  18    6.90    1.00
  -3  -1  18    6.60    1.00
  -3   1  18    7.70    1.30
  -2  -1  18   -0.50    0.80
  -2  -1  18    1.60    0.50
   2  -1 -18   -1.10    0.80
   2   1 -18    0.10    0.70
  -2   1  18    0.80    0.50
   1  -1 -18   20.10    1.70
  -1  -1  18   18.50    1.30
  -1   1  18   18.40    1.30
   1   1 -18   20.80    1.70
   0  -1 -18   41.50    2.50
   0  -1  18   43.20    2.10
   0   1 -18   43.70    2.60
   0   1  18   43.20    2.10
   1  -1  18   37.30    1.80
   1   1  18   33.10    1.80
  -3  -2  18    0.70    0.60
  -3  -2  18   -0.10    0.50
  -3   2  18    1.50    0.50
  -2  -2  18   30.10    1.70
  -2   2  18   31.60    1.70
   2   2 -18   29.80    2.10
  -1  -2  18    1.20    0.70
   1  -2 -18    2.50    1.00
  -1  -2  18    1.50    0.50
  -1   2  18    1.30    0.50
   1   2 -18    0.80    0.80
   0  -2  18   54.39    2.50
   0  -2 -18   55.39    3.20
   0   2  18   54.99    2.50
  -2  -3  18    0.10    0.50
  -2  -3  18    0.50    0.50
  -2   3  18    0.00    0.50
  -1  -3  18   10.40    0.90
  -1  -3  18    8.40    1.00
  -1   3  18   10.50    1.00
   0   0   0    0.00    0.00
_computing_structure_solution     'SHELXT 2014/5 (Sheldrick, 2014)'
;
_shelx_hkl_checksum     32795
_shelx_res_file
;
TITL JTM1186_0m_a.res in P2(1)/n
    JTM1186_0m_a.res
    created by SHELXL-2018/3 at 10:37:13 on 16-Sep-2019
REM Old TITL JTM1186_0m in P2(1)/n
REM SHELXT solution in P2(1)/n
REM R1 0.115,  Rweak 0.002,  Alpha 0.018,  Orientation as input
REM Formula found by SHELXT:  C10 N3 O
CELL  1.54178   7.1507   8.8177  15.4602   90.000   97.914   90.000
ZERR    4.000   0.0003   0.0004   0.0007    0.000    0.002    0.000
LATT  1
SYMM 1/2-X, 1/2+Y, 1/2-Z
SFAC C H N O
UNIT 44 40 8 4
TEMP -123
SIZE 0.118 0.313 0.323
L.S. 5
BOND $H
LIST 4
FMAP 2
PLAN 5
CONF
EQIV $1 -x+1/2, y-1/2, -z+3/2
HTAB C9 O1_$1
ACTA 136
MPLA N1 > C7
WGHT    0.040200    0.223900
EXTI    0.010030
FVAR       1.22565
O1    4    0.310186    0.827253    0.645172    11.00000    0.02976    0.02541 =
         0.04712   -0.00122    0.00145    0.00064
N1    3    0.248543    0.649290    0.533163    11.00000    0.02393    0.03090 =
         0.02773    0.00742   -0.00121   -0.00204
N2    3    0.360745    0.567728    0.664702    11.00000    0.02541    0.02494 =
         0.02365   -0.00068   -0.00075    0.00047
C1    1    0.339396    0.440821    0.610802    11.00000    0.01958    0.02643 =
         0.02438   -0.00139    0.00284   -0.00226
C2    1    0.376377    0.289183    0.627544    11.00000    0.02493    0.02810 =
         0.03366    0.00113    0.00415   -0.00076
H2    2    0.426038    0.254295    0.687238    11.00000    0.03893
C3    1    0.340246    0.189409    0.557311    11.00000    0.02982    0.03004 =
         0.04690   -0.00716    0.00883   -0.00208
H3    2    0.363989    0.078330    0.568383    11.00000    0.04262
C4    1    0.271170    0.241063    0.474211    11.00000    0.03392    0.04268 =
         0.03837   -0.01578    0.01069   -0.00827
H4    2    0.246235    0.167771    0.425539    11.00000    0.04642
C5    1    0.233588    0.393917    0.457512    11.00000    0.02864    0.04858 =
         0.02477   -0.00316    0.00484   -0.00893
H5    2    0.190449    0.430498    0.399224    11.00000    0.04206
C6    1    0.268026    0.493241    0.527197    11.00000    0.02066    0.03072 =
         0.02537    0.00144    0.00365   -0.00460
C7    1    0.307147    0.696839    0.617124    11.00000    0.01893    0.02611 =
         0.03281    0.00248    0.00249   -0.00067
C8    1    0.178604    0.750017    0.461617    11.00000    0.02941    0.04497 =
         0.03803    0.01887   -0.00190   -0.00125
H8A   2    0.254737    0.747073    0.414621    11.00000    0.07616
H8B   2    0.176194    0.853661    0.486689    11.00000    0.07173
H8C   2    0.044341    0.726430    0.437030    11.00000    0.04727
C9    1    0.445058    0.569931    0.755851    11.00000    0.02958    0.03316 =
         0.02177   -0.00138    0.00193    0.00045
H9A   2    0.434357    0.675308    0.776394    11.00000    0.03331
H9B   2    0.376247    0.501186    0.789840    11.00000    0.03780
C10   1    0.644272    0.523624    0.767516    11.00000    0.03333    0.02932 =
         0.02055    0.00142   -0.00036   -0.00181
C11   1    0.803851    0.481972    0.778831    11.00000    0.03302    0.03813 =
         0.02977    0.00302   -0.00156    0.00218
H11   2    0.937878    0.444325    0.792550    11.00000    0.05001
HKLF 4
REM  JTM1186_0m_a.res in P2(1)/n
REM wR2 = 0.085554, GooF = S = 1.05981, Restrained GooF = 1.05981 for all data
REM R1 = 0.032934 for 1679 Fo > 4sig(Fo) and 0.035540 for all 1812 data
REM 168 parameters refined using 0 restraints
END
WGHT      0.0402      0.2239
REM Highest difference peak  0.183,  deepest hole -0.189,  1-sigma level  0.036
Q1    1   0.3477  0.5003  0.6399  11.00000  0.05    0.18
Q2    1   0.2744  0.8361  0.4601  11.00000  0.05    0.18
Q3    1   0.3241  0.4632  0.5683  11.00000  0.05    0.16
Q4    1   0.3032  0.3682  0.6254  11.00000  0.05    0.16
Q5    1   0.3288  0.9733  0.6408  11.00000  0.05    0.14
;
_shelx_res_checksum     56470
data_global
_journal_date_recd_electronic     2019-11-12
_journal_date_accepted     2019-11-21
_journal_name_full     'Acta Crystallographica, Section E'
_journal_year     2019
_journal_volume     75
_journal_issue     12
_journal_page_first     1940
_journal_page_last     1946
_journal_paper_category     GO
_journal_paper_doi     10.1107/S2056989019015779
_journal_coeditor_code     LH5936
_publ_contact_author
;
'Srhir, Mohamed'
Laboratoire de Chimie Organique H\'et\'erocyclique URAC 21,
P\^ole de Comp\'etence Pharmacochimie,
Av. Ibn Battouta, BP 1014,
Facult\'e des Sciences,
Universit\'e Mohammed V,
Rabat,
Morocco
;
_publ_contact_author_name     'Srhir, Mohamed'
_publ_contact_author_address
;
Laboratoire de Chimie Organique H\'et\'erocyclique URAC 21,
P\^ole de Comp\'etence Pharmacochimie,
Av. Ibn Battouta, BP 1014,
Facult\'e des Sciences,
Universit\'e Mohammed V,
Rabat,
Morocco
;
_publ_contact_author_email     'mohamedsrhir2018@gmail.com'
_publ_contact_author_fax     ?
_publ_contact_author_phone     ?
_publ_section_title
;
Crystal structure, Hirshfeld surface analysis and interaction energy and DFT
studies of
1-methyl-3-(prop-2-yn-1-yl)-2,3-dihydro-1<i>H</i>-1,3-benzodiazol-2-one
;
loop_
    _publ_author_name
    _publ_author_footnote
    _publ_author_address
    'Saber, Asmaa' .
;
Laboratoire de Chimie Organique H\'et\'erocyclique URAC 21,
P\^ole de Comp\'etence Pharmacochimie,
Av. Ibn Battouta, BP 1014,
Facult\'e des Sciences,
Universit\'e Mohammed V,
Rabat,
Morocco
;
    'Srhir, Mohamed' .
;
Laboratoire de Chimie Organique H\'et\'erocyclique URAC 21,
P\^ole de Comp\'etence Pharmacochimie,
Av. Ibn Battouta, BP 1014,
Facult\'e des Sciences,
Universit\'e Mohammed V,
Rabat,
Morocco
;
    'H\"okelek, Tuncer' .
;
Department of Physics
Hacettepe University
06800 Beytepe
Ankara
Turkey
;
    'Mague, Joel T.' .
;
Department of Chemistry
Tulane University
New Orleans, LA 70118
USA
;
    'Hamou Ahabchane, Noureddine' .
;
Laboratoire de Chimie Organique H\'et\'erocyclique URAC 21,
P\^ole de Comp\'etence Pharmacochimie,
Av. Ibn Battouta, BP 1014,
Facult\'e des Sciences,
Universit\'e Mohammed V,
Rabat,
Morocco
;
    'Sebbar, Nada Kheira' .
;
Laboratoire de Chimie Appliqu\'ee et Environnement,
Equipe de Chimie Bioorganique Appliqu\'ee,
Facult\'e des Sciences,
Universit\'e Ibn Zohr,
Agadir
Morocco
Laboratoire de Chimie Organique H\'et\'erocyclique URAC 21,
P\^ole de Comp\'etence Pharmacochimie,
Av. Ibn Battouta, BP 1014,
Facult\'e des Sciences,
Universit\'e Mohammed V,
Rabat,
Morocco
;
    'Essassi, El Mokhtar' .
;
Laboratoire de Chimie Organique H\'et\'erocyclique URAC 21,
P\^ole de Comp\'etence Pharmacochimie,
Av. Ibn Battouta, BP 1014,
Facult\'e des Sciences,
Universit\'e Mohammed V,
Rabat,
Morocco
;
_publ_section_synopsis
;
The dihydrobenzimidazol-2-one moiety is essentially planar with the prop-2-yn-
1-yl substituent rotated well out of this plane. In the crystal,
C---H...\p(ring) interactions and C---H...O hydrogen bonds form corrugated
layers parallel to (10\=1), which are associated through additional C---H...O
hydrogen bonds and head-to-tail, slipped, \p-stacking interactions between
dihydrobenzimidazol-2-one moieties
;
