# Supplementary material for: Crystal structure, Hirshfeld surface analysis and inter­action energy and DFT studies of 1-methyl-3-(prop-2-yn-1-yl)-2,3-di­hydro-1H-1,3-benzo­diazol-2-one
Source: Acta Crystallogr E Crystallogr Commun. 2019 Nov 29;75(Pt 12):1940–6. doi: 10.1107/S2056989019015779 (PMC6895944; doi:10.1107/S2056989019015779)
Supplement: Supplementary file 2 [file e-75-01940-Isup2.hkl]

data_I                                                                          
_shelx_title ' JTM1186_0m_a.res in P2(1)/n'                                     
_shelx_refln_list_code          4                                               
_shelx_F_calc_maximum       86.79                                               
_exptl_crystal_F_000       392.00                                               
_reflns_d_resolution_high  0.8197                                               
                                                                                
loop_                                                                           
 _space_group_symop_operation_xyz                                               
 'x, y, z'                                                                      
 '-x+1/2, y+1/2, -z+1/2'                                                        
 '-x, -y, -z'                                                                   
 'x-1/2, -y-1/2, z-1/2'                                                         
                                                                                
_cell_length_a     7.1507                                                       
_cell_length_b     8.8177                                                       
_cell_length_c    15.4602                                                       
_cell_angle_alpha  90.000                                                       
_cell_angle_beta   97.914                                                       
_cell_angle_gamma  90.000                                                       
                                                                                
_shelx_F_squared_multiplier     1.000                                           
                                                                                
loop_                                                                           
 _refln_index_h                                                                 
 _refln_index_k                                                                 
 _refln_index_l                                                                 
 _refln_F_squared_calc                                                          
 _refln_F_squared_meas                                                          
 _refln_F_squared_sigma                                                         
 _refln_observed_status                                                         
   4   0   0          0.02          0.33         0.87 o                         
   6   0   0         90.68         79.39         2.09 o                         
   8   0   0          0.01         -0.05         0.40 o                         
   1   1   0       1907.20       1774.56        34.23 o                         
   2   1   0        407.17        364.88         8.29 o                         
   3   1   0        159.73        174.19         3.68 o                         
   5   1   0        155.39        148.04         3.10 o                         
   6   1   0        133.90        136.60         3.39 o                         
   7   1   0        101.51        108.99         2.11 o                         
   8   1   0         15.24         14.83         0.58 o                         
   0   2   0         67.21         58.00         1.70 o                         
   1   2   0         59.20         43.43         0.97 o                         
   2   2   0        326.70        274.78         5.47 o                         
   3   2   0         55.81         58.45         1.33 o                         
   4   2   0         42.42         39.07         1.09 o                         
   5   2   0         69.10         64.62         1.55 o                         
   6   2   0          3.96          6.10         0.63 o                         
   7   2   0          0.30          0.31         0.41 o                         
   8   2   0         15.60         15.32         0.56 o                         
   1   3   0        325.83        323.79         7.33 o                         
   2   3   0        657.19        660.30        11.46 o                         
   3   3   0        487.55        516.49         9.19 o                         
   4   3   0         15.91         14.81         0.67 o                         
   5   3   0         45.23         54.18         1.25 o                         
   6   3   0          0.28          0.12         0.35 o                         
   7   3   0          9.91          9.88         0.57 o                         
   8   3   0          1.69          2.21         0.48 o                         
   0   4   0       1101.81       1053.53        28.66 o                         
   1   4   0        109.92        118.85         2.88 o                         
   2   4   0        122.44        125.04         2.71 o                         
   3   4   0        486.74        494.91         7.36 o                         
   4   4   0         73.18         69.16         1.33 o                         
   5   4   0          0.00          0.41         0.37 o                         
   6   4   0         55.36         61.11         1.35 o                         
   7   4   0          1.32          1.17         0.30 o                         
   8   4   0          5.87          5.32         0.41 o                         
   1   5   0         16.78         15.51         0.82 o                         
   2   5   0        327.50        333.98         8.80 o                         
   3   5   0          4.23          4.20         0.43 o                         
   4   5   0        480.13        505.34         8.09 o                         
   5   5   0         14.25         12.70         0.50 o                         
   6   5   0         40.90         43.21         1.07 o                         
   7   5   0          4.18          3.31         0.42 o                         
   0   6   0         45.73         43.77         1.41 o                         
   1   6   0          7.91          6.92         0.50 o                         
   2   6   0        291.38        307.55         4.62 o                         
   3   6   0         13.89         15.50         0.55 o                         
   4   6   0         52.77         53.93         1.20 o                         
   5   6   0         19.37         20.48         0.98 o                         
   6   6   0          0.08          0.45         0.30 o                         
   7   6   0         32.18         30.12         1.12 o                         
   1   7   0        186.02        178.62         3.00 o                         
   2   7   0          0.98          1.34         0.26 o                         
   3   7   0         96.57         87.71         1.50 o                         
   4   7   0          5.39          5.73         0.43 o                         
   5   7   0          1.67          2.91         0.33 o                         
   6   7   0         39.43         36.50         1.17 o                         
   0   8   0        125.73        139.50         4.18 o                         
   1   8   0          3.48          5.97         0.50 o                         
   2   8   0         37.34         32.09         0.79 o                         
   3   8   0         11.63          9.95         0.52 o                         
   4   8   0        228.90        221.02         3.99 o                         
   5   8   0         33.33         33.03         0.90 o                         
   1   9   0          3.09          3.15         0.33 o                         
   2   9   0        102.57        104.02         1.99 o                         
   3   9   0          2.04          1.26         0.23 o                         
   4   9   0         67.28         68.07         1.54 o                         
   0  10   0          0.21         -0.17         0.37 o                         
   1  10   0          6.07          6.49         0.59 o                         
   2  10   0          0.96          1.00         0.40 o                         
   3  10   0         58.18         61.23         2.27 o                         
  -7   0   1          6.37          5.95         0.90 o                         
  -5   0   1        251.60        283.38        11.31 o                         
  -3   0   1       4741.26       5282.68       144.03 o                         
  -1   0   1         25.92         25.45         0.80 o                         
   1   0   1       7532.21       9661.77       369.75 o                         
   3   0   1        587.85        693.26        19.17 o                         
   5   0   1          6.93          4.26         1.07 o                         
   7   0   1         44.57         48.24         1.72 o                         
  -8   1   1         57.93         61.00         1.60 o                         
  -7   1   1          2.07          2.08         0.31 o                         
  -6   1   1        206.25        200.16         4.75 o                         
  -5   1   1        197.36        201.27         7.36 o                         
  -4   1   1        181.06        168.67         4.20 o                         
  -3   1   1        590.96        604.53        11.86 o                         
  -2   1   1       4999.59       5059.69       158.21 o                         
  -1   1   1        519.12        457.29         8.79 o                         
   1   1   1         67.45         61.29         1.29 o                         
   2   1   1         37.38         38.99         1.15 o                         
   3   1   1          0.63          0.26         0.26 o                         
   4   1   1        157.72        171.73         4.30 o                         
   5   1   1        174.47        152.60         3.17 o                         
   6   1   1          4.32          6.14         0.86 o                         
   7   1   1        202.03        223.37         4.29 o                         
   8   1   1         66.45         62.13         1.40 o                         
  -8   2   1          0.76          0.70         0.34 o                         
  -7   2   1         18.18         20.24         0.66 o                         
  -6   2   1          9.58         11.64         0.71 o                         
  -5   2   1         67.75         64.33         1.55 o                         
  -4   2   1         27.56         23.13         0.94 o                         
  -3   2   1         11.98         13.45         0.68 o                         
  -2   2   1        247.47        222.54         4.47 o                         
  -1   2   1        826.70        776.93        14.94 o                         
   0   2   1        436.75        355.46         6.85 o                         
   1   2   1       1111.82       1081.05        20.87 o                         
   2   2   1          1.07          2.48         0.29 o                         
   3   2   1        129.75        136.76         3.19 o                         
   4   2   1         10.67         12.03         0.58 o                         
   5   2   1         61.02         59.70         1.18 o                         
   6   2   1         25.50         31.41         1.69 o                         
   7   2   1          0.35          1.00         0.36 o                         
   8   2   1          8.79          8.49         0.48 o                         
  -8   3   1         12.73         11.15         0.49 o                         
  -7   3   1         30.68         33.78         1.09 o                         
  -6   3   1          0.01         -0.13         0.33 o                         
  -5   3   1         79.60         87.05         2.45 o                         
  -4   3   1         27.66         23.42         1.01 o                         
  -3   3   1         46.00         46.81         1.30 o                         
  -2   3   1        225.43        214.39         5.88 o                         
  -1   3   1        271.73        283.41         7.91 o                         
   0   3   1        114.41        129.96         2.63 o                         
   1   3   1       1250.36       1087.24        24.10 o                         
   2   3   1         22.14         19.76         0.61 o                         
   3   3   1         59.18         58.52         1.58 o                         
   4   3   1        332.70        314.24         5.08 o                         
   5   3   1        148.10        166.36         3.07 o                         
   6   3   1        310.75        308.09         6.17 o                         
   7   3   1        158.12        152.89         3.65 o                         
   8   3   1         15.07         13.55         0.84 o                         
  -8   4   1          0.19          0.66         0.37 o                         
  -7   4   1          3.05          2.48         0.35 o                         
  -6   4   1         21.97         25.14         1.50 o                         
  -5   4   1          0.16          0.27         0.24 o                         
  -4   4   1         14.81         13.61         0.52 o                         
  -3   4   1         31.81         33.81         0.74 o                         
  -2   4   1         47.18         48.49         1.43 o                         
  -1   4   1        354.08        351.86         6.90 o                         
   0   4   1        692.63        711.46        13.75 o                         
   1   4   1        298.60        280.59         6.42 o                         
   2   4   1         16.96         17.71         0.71 o                         
   3   4   1          1.51          0.84         0.22 o                         
   4   4   1        217.07        228.15         3.80 o                         
   5   4   1         46.41         43.79         0.95 o                         
   6   4   1          2.50          2.07         0.32 o                         
   7   4   1        124.46        114.02         2.80 o                         
  -7   5   1         25.78         25.38         0.75 o                         
  -6   5   1         54.59         54.53         1.94 o                         
  -5   5   1        150.92        164.05         3.09 o                         
  -4   5   1          8.92          9.73         0.47 o                         
  -3   5   1        215.72        229.74         3.50 o                         
  -2   5   1        173.62        165.23         3.75 o                         
  -1   5   1        108.33        138.17         6.06 o                         
   0   5   1         87.46         79.14         1.79 o                         
   1   5   1        841.37        886.67        43.49 o                         
   2   5   1          0.05          0.54         0.25 o                         
   3   5   1        199.39        209.27         3.20 o                         
   4   5   1          1.46          1.25         0.23 o                         
   5   5   1         28.19         26.26         0.70 o                         
   6   5   1          6.31          5.56         0.50 o                         
   7   5   1          8.83          9.00         0.66 o                         
  -7   6   1         20.76         20.62         1.22 o                         
  -6   6   1         18.14         16.65         0.65 o                         
  -5   6   1         42.39         48.00         1.11 o                         
  -4   6   1         45.62         40.62         0.99 o                         
  -3   6   1         14.37         15.66         0.54 o                         
  -2   6   1         22.92         23.52         0.63 o                         
  -1   6   1          8.81          7.29         0.59 o                         
   0   6   1          1.56          1.60         0.37 o                         
   1   6   1         14.15         10.12         0.61 o                         
   2   6   1         12.47         16.73         0.64 o                         
   3   6   1        486.90        511.80         7.57 o                         
   4   6   1          0.09          0.46         0.22 o                         
   5   6   1        201.67        213.68         3.55 o                         
   6   6   1          0.05         -0.20         0.25 o                         
   7   6   1         31.27         29.23         1.03 o                         
  -6   7   1        162.07        159.95         3.26 o                         
  -5   7   1        195.85        199.22         3.63 o                         
  -4   7   1        181.68        190.61         3.52 o                         
  -3   7   1        318.06        323.60         4.88 o                         
  -2   7   1        113.19        112.12         2.21 o                         
  -1   7   1        149.32        163.15         2.78 o                         
   0   7   1          3.66          2.66         0.61 o                         
   1   7   1          0.36          0.78         0.31 o                         
   2   7   1        569.89        573.85         8.76 o                         
   3   7   1          0.02         -0.15         0.20 o                         
   4   7   1        236.80        240.78         3.97 o                         
   5   7   1         11.67         11.34         0.48 o                         
   6   7   1         42.26         38.01         1.08 o                         
  -5   8   1        104.96        105.13         1.98 o                         
  -4   8   1          3.89          3.77         0.40 o                         
  -3   8   1        308.42        327.21         5.81 o                         
  -2   8   1          2.19          1.77         0.26 o                         
  -1   8   1        105.30        106.86         2.09 o                         
   0   8   1         15.82         13.40         0.78 o                         
   1   8   1        848.66        864.01        14.95 o                         
   2   8   1         46.92         50.90         0.98 o                         
   3   8   1        147.78        152.55         3.87 o                         
   4   8   1        137.10        136.90         2.57 o                         
   5   8   1         11.66         10.68         0.50 o                         
  -4   9   1         48.70         43.98         0.94 o                         
  -3   9   1          3.86          4.34         0.36 o                         
  -2   9   1          4.95          5.06         0.42 o                         
  -1   9   1          4.89          4.73         0.44 o                         
   0   9   1         14.39         10.79         0.82 o                         
   1   9   1          5.28          4.60         0.39 o                         
   2   9   1         10.32          7.89         0.44 o                         
   3   9   1         35.11         34.15         0.92 o                         
   4   9   1          2.25          4.25         0.36 o                         
  -3  10   1         10.40         10.18         0.64 o                         
  -2  10   1         15.14         16.31         0.64 o                         
  -1  10   1          6.49          7.49         0.61 o                         
   0  10   1          9.58         11.44         0.59 o                         
   1  10   1          3.47          2.39         0.46 o                         
   2  10   1          1.84          1.89         0.43 o                         
   3  10   1         16.12         15.14         0.56 o                         
  -8   0   2          6.56          7.79         1.00 o                         
  -6   0   2        117.63        125.93         3.12 o                         
  -4   0   2       6476.29       6800.45       261.10 o                         
   0   0   2       1847.99       1723.93        66.39 o                         
   2   0   2        307.30        382.89        15.02 o                         
   4   0   2         34.11         35.70         2.80 o                         
   6   0   2        186.35        187.03         5.46 o                         
   8   0   2        212.73        217.79         6.12 o                         
  -8   1   2         61.75         56.40         1.49 o                         
  -7   1   2         44.42         44.91         1.08 o                         
  -6   1   2         59.76         58.35         1.30 o                         
  -5   1   2        472.09        436.27         7.64 o                         
  -4   1   2       1266.69       1207.92        27.03 o                         
  -3   1   2         14.09         10.46         0.84 o                         
  -2   1   2       5009.78       4895.33        94.84 o                         
  -1   1   2       4130.47       3941.65        75.66 o                         
   2   1   2          5.82          4.96         0.33 o                         
   3   1   2         33.74         39.29         1.00 o                         
   4   1   2         64.52         70.61         2.51 o                         
   5   1   2          1.32          1.25         0.49 o                         
   6   1   2          5.61          7.98         0.72 o                         
   7   1   2         49.29         52.00         1.55 o                         
   8   1   2          3.41          2.78         0.37 o                         
  -8   2   2          3.70          3.77         0.54 o                         
  -7   2   2          1.10          0.80         0.28 o                         
  -6   2   2         10.08          7.72         0.63 o                         
  -5   2   2        101.12         95.39         2.45 o                         
  -4   2   2          0.02          0.63         0.32 o                         
  -3   2   2         37.80         35.07         0.95 o                         
  -2   2   2       1357.27       1247.39        23.99 o                         
  -1   2   2          0.76          1.61         0.16 o                         
   0   2   2       5982.54       6281.79       241.89 o                         
   1   2   2        121.94        113.10         2.33 o                         
   2   2   2          0.04          0.38         0.21 o                         
   3   2   2        405.18        419.65         8.34 o                         
   4   2   2        316.06        305.23         6.05 o                         
   5   2   2          3.21          3.07         0.35 o                         
   6   2   2        222.47        225.76         5.31 o                         
   7   2   2         24.50         25.95         0.72 o                         
   8   2   2         37.25         37.93         1.09 o                         
  -8   3   2          9.54          8.77         0.44 o                         
  -7   3   2        178.97        182.64         3.80 o                         
  -6   3   2          3.46          4.17         0.53 o                         
  -5   3   2        277.83        283.48         8.47 o                         
  -4   3   2        728.10        734.01        13.31 o                         
  -3   3   2          0.01          0.18         0.53 o                         
  -2   3   2         28.87         29.07         0.75 o                         
  -1   3   2        521.97        550.00        15.87 o                         
   0   3   2        482.65        467.21        12.94 o                         
   1   3   2        374.92        367.11         8.27 o                         
   2   3   2         29.13         26.54         0.73 o                         
   3   3   2         54.72         55.32         1.52 o                         
   4   3   2        132.37        122.75         3.53 o                         
   5   3   2          2.79          4.47         0.44 o                         
   6   3   2         47.21         51.47         1.33 o                         
   7   3   2          0.01          0.29         0.28 o                         
   8   3   2         90.47         84.53         2.48 o                         
  -8   4   2         19.08         20.47         0.69 o                         
  -7   4   2          0.16          0.13         0.27 o                         
  -6   4   2         16.54         16.10         0.87 o                         
  -5   4   2        195.25        202.85         3.72 o                         
  -4   4   2          0.35          0.81         0.23 o                         
  -3   4   2         30.64         35.28         0.93 o                         
  -2   4   2          3.78          5.47         0.57 o                         
  -1   4   2       1020.31       1009.81        22.42 o                         
   0   4   2         25.32         29.12         1.32 o                         
   1   4   2       1522.11       1514.55        33.52 o                         
   2   4   2         46.67         49.76         2.50 o                         
   3   4   2         42.44         37.24         0.91 o                         
   4   4   2         22.56         17.66         0.66 o                         
   5   4   2          7.33          9.56         0.48 o                         
   6   4   2          7.46          9.06         0.73 o                         
   7   4   2         25.13         22.89         1.10 o                         
  -7   5   2         19.44         19.82         0.64 o                         
  -6   5   2         61.29         68.41         2.23 o                         
  -5   5   2          0.21          0.26         0.24 o                         
  -4   5   2         11.79          9.27         0.52 o                         
  -3   5   2         24.40         26.59         0.78 o                         
  -2   5   2         70.51         66.42         1.39 o                         
  -1   5   2         14.64         12.06         0.93 o                         
   0   5   2        421.12        416.80        10.74 o                         
   1   5   2         51.90         57.26         1.69 o                         
   2   5   2        250.28        260.68         3.98 o                         
   3   5   2         19.81         21.05         0.58 o                         
   4   5   2          0.14          1.43         0.29 o                         
   5   5   2        151.71        148.42         2.55 o                         
   6   5   2          0.37          0.08         0.28 o                         
   7   5   2        159.72        153.32         6.15 o                         
  -7   6   2          5.88          5.56         0.35 o                         
  -6   6   2        195.14        192.36         3.92 o                         
  -5   6   2          3.05          1.98         0.28 o                         
  -4   6   2         58.05         58.83         1.53 o                         
  -3   6   2          3.88          3.48         0.41 o                         
  -2   6   2         86.54         84.58         1.75 o                         
  -1   6   2          6.13          7.05         0.50 o                         
   0   6   2          2.96          1.57         0.29 o                         
   1   6   2         13.96         13.69         0.52 o                         
   2   6   2         23.33         22.55         0.60 o                         
   3   6   2          0.44          0.54         0.20 o                         
   4   6   2          0.23          0.64         0.22 o                         
   5   6   2         87.22         89.50         1.76 o                         
   6   6   2          0.44          0.86         0.25 o                         
  -6   7   2          6.08          6.44         0.40 o                         
  -5   7   2         48.17         44.38         1.01 o                         
  -4   7   2          0.24          0.59         0.23 o                         
  -3   7   2         13.13         11.30         0.56 o                         
  -2   7   2          4.70          4.85         0.47 o                         
  -1   7   2        324.40        315.16         5.14 o                         
   0   7   2         38.84         38.11         1.16 o                         
   1   7   2          4.31          2.19         0.30 o                         
   2   7   2         62.18         61.02         1.13 o                         
   3   7   2        128.38        142.57         2.46 o                         
   4   7   2         23.27         22.05         0.66 o                         
   5   7   2        233.15        226.76         5.26 o                         
   6   7   2          7.31          7.09         0.77 o                         
  -5   8   2         29.53         28.59         0.73 o                         
  -4   8   2         13.00         13.10         0.53 o                         
  -3   8   2         31.11         37.15         0.92 o                         
  -2   8   2        125.81        131.21         2.90 o                         
  -1   8   2         13.20         10.50         0.54 o                         
   0   8   2        159.46        149.60         3.15 o                         
   1   8   2         48.79         42.92         1.03 o                         
   2   8   2        483.14        472.28         7.01 o                         
   3   8   2         28.56         30.32         0.85 o                         
   4   8   2        409.67        394.02         7.75 o                         
   5   8   2         56.94         57.45         1.16 o                         
  -4   9   2          0.27          0.42         0.20 o                         
  -3   9   2          1.53          0.93         0.27 o                         
  -2   9   2         83.61         83.14         1.82 o                         
  -1   9   2          0.58          0.53         0.25 o                         
   0   9   2          7.23          9.65         0.72 o                         
   1   9   2         18.55         17.50         0.65 o                         
   2   9   2         19.19         16.83         0.61 o                         
   3   9   2          0.13         -0.09         0.24 o                         
   4   9   2          0.49          0.44         0.18 o                         
  -3  10   2         50.79         53.17         1.67 o                         
  -2  10   2          1.26          0.87         0.60 o                         
  -1  10   2          4.41          6.59         1.07 o                         
   0  10   2          0.19         -0.23         0.28 o                         
   1  10   2          4.80          7.06         0.68 o                         
   2  10   2         10.91          9.18         0.68 o                         
  -7   0   3         68.55         69.69         2.26 o                         
  -5   0   3        322.33        334.14         7.66 o                         
  -3   0   3       2946.83       2759.47        80.93 o                         
   1   0   3        407.99        417.95        11.49 o                         
   3   0   3       1236.06       1275.63        98.87 o                         
   5   0   3       1185.19       1231.57        47.38 o                         
   7   0   3          0.16          0.62         0.45 o                         
  -8   1   3          0.45          0.78         0.27 o                         
  -7   1   3        148.90        154.59         3.22 o                         
  -6   1   3         20.92         23.79         0.76 o                         
  -5   1   3        209.45        213.87         4.91 o                         
  -4   1   3       1817.07       1764.64        39.27 o                         
  -3   1   3        259.70        252.63         5.13 o                         
  -2   1   3       1267.41       1280.94        26.39 o                         
  -1   1   3       1604.31       1602.64        31.00 o                         
   0   1   3        750.65        700.31        19.06 o                         
   1   1   3         73.19         77.50         2.15 o                         
   2   1   3        483.35        476.61         9.36 o                         
   3   1   3        287.26        287.42         5.83 o                         
   4   1   3        218.80        218.21         5.08 o                         
   5   1   3         98.30        101.68         1.98 o                         
   6   1   3        369.63        382.48         8.73 o                         
   7   1   3          2.56          2.10         0.30 o                         
   8   1   3          2.71          2.14         0.34 o                         
  -8   2   3          6.25          6.83         0.64 o                         
  -7   2   3         18.03         22.44         0.87 o                         
  -6   2   3          1.58          2.22         0.60 o                         
  -5   2   3         60.72         53.09         2.42 o                         
  -4   2   3         13.51         14.53         0.84 o                         
  -3   2   3         16.33         21.17         0.72 o                         
  -2   2   3        312.45        291.71         5.80 o                         
  -1   2   3        161.44        167.56         3.81 o                         
   0   2   3         15.44         15.05         1.13 o                         
   1   2   3        853.90        829.76        15.98 o                         
   2   2   3       1125.44       1081.28        18.65 o                         
   3   2   3        306.71        311.66         6.32 o                         
   4   2   3        384.73        398.04         7.79 o                         
   5   2   3          0.05          0.81         0.28 o                         
   6   2   3         85.78         85.42         2.90 o                         
   7   2   3          6.34          6.33         0.45 o                         
   8   2   3         16.03         16.37         0.63 o                         
  -8   3   3         30.39         30.31         0.91 o                         
  -7   3   3         79.17         81.15         1.83 o                         
  -6   3   3         43.17         39.74         1.63 o                         
  -5   3   3          7.69          9.39         0.69 o                         
  -4   3   3          0.00          0.83         0.61 o                         
  -3   3   3          0.17         -0.40         0.93 o                         
  -2   3   3         18.15         18.32         0.65 o                         
  -1   3   3        980.57        975.88        37.76 o                         
   0   3   3          6.64          8.51         0.65 o                         
   1   3   3        402.79        367.93         7.17 o                         
   2   3   3        165.11        157.39         2.97 o                         
   3   3   3        797.30        756.21        18.45 o                         
   4   3   3        126.30        127.71         2.41 o                         
   5   3   3        446.13        459.98         7.36 o                         
   6   3   3         17.54         20.13         0.95 o                         
   7   3   3          9.69         10.45         0.61 o                         
  -8   4   3          5.52          3.97         0.48 o                         
  -7   4   3         15.50         17.41         0.61 o                         
  -6   4   3          1.30          0.56         0.29 o                         
  -5   4   3         50.40         51.79         1.20 o                         
  -4   4   3        184.78        166.43         3.09 o                         
  -3   4   3         27.76         25.10         0.68 o                         
  -2   4   3        619.17        582.48        15.95 o                         
  -1   4   3        137.52        130.52         3.28 o                         
   0   4   3        410.74        435.73         8.58 o                         
   1   4   3         68.33         74.34         2.43 o                         
   2   4   3        670.41        690.62        20.03 o                         
   3   4   3          0.03          0.13         0.20 o                         
   4   4   3         29.87         27.85         0.77 o                         
   5   4   3          1.09          1.41         0.27 o                         
   6   4   3        106.29        112.74         2.82 o                         
   7   4   3         17.56         14.90         0.80 o                         
  -7   5   3         92.39         93.95         1.80 o                         
  -6   5   3          7.39         10.10         0.80 o                         
  -5   5   3         73.86         79.25         1.65 o                         
  -4   5   3         37.37         33.60         0.90 o                         
  -3   5   3        171.33        187.73         3.15 o                         
  -2   5   3         62.03         69.43         1.93 o                         
  -1   5   3        208.71        245.37         5.00 o                         
   0   5   3         39.73         43.73         1.37 o                         
   1   5   3        121.32        104.09         2.08 o                         
   2   5   3          0.75          0.40         0.22 o                         
   3   5   3          8.11          9.36         0.64 o                         
   4   5   3         42.23         40.90         0.99 o                         
   5   5   3         42.46         45.82         1.07 o                         
   6   5   3          0.06         -0.25         0.25 o                         
   7   5   3        120.75        119.16         3.47 o                         
  -7   6   3         12.33         11.28         0.48 o                         
  -6   6   3          0.63          0.70         0.21 o                         
  -5   6   3        117.22        117.54         2.44 o                         
  -4   6   3         16.05         15.56         0.68 o                         
  -3   6   3         42.87         46.72         1.10 o                         
  -2   6   3          1.01          1.71         0.39 o                         
  -1   6   3        537.31        495.08         8.65 o                         
   0   6   3        157.41        156.60         2.84 o                         
   1   6   3       1121.86       1110.35        17.44 o                         
   2   6   3          0.64          0.15         0.21 o                         
   3   6   3        171.68        174.63         2.96 o                         
   4   6   3          0.24          0.46         0.23 o                         
   5   6   3          0.08          0.73         0.22 o                         
   6   6   3         36.24         35.42         0.94 o                         
  -6   7   3          0.01          0.20         0.22 o                         
  -5   7   3         65.78         64.96         1.35 o                         
  -4   7   3        129.71        139.11         3.03 o                         
  -3   7   3         36.71         37.04         0.97 o                         
  -2   7   3        161.41        158.25         3.00 o                         
  -1   7   3        181.27        171.11         3.17 o                         
   0   7   3       1016.78        957.25        18.48 o                         
   1   7   3          2.04          1.88         0.26 o                         
   2   7   3        477.68        458.04         7.35 o                         
   3   7   3        120.55        123.91         2.19 o                         
   4   7   3         51.54         54.63         1.23 o                         
   5   7   3         67.04         63.58         1.30 o                         
   6   7   3          2.85          2.35         0.73 o                         
  -5   8   3         40.18         37.26         1.09 o                         
  -4   8   3          1.98          1.63         0.22 o                         
  -3   8   3        158.28        171.38         3.55 o                         
  -2   8   3          0.20          0.14         0.27 o                         
  -1   8   3        245.80        244.79         5.67 o                         
   0   8   3          0.60          1.15         0.55 o                         
   1   8   3         17.42         17.54         0.60 o                         
   2   8   3         17.80         20.53         0.59 o                         
   3   8   3         38.14         33.48         1.04 o                         
   4   8   3          4.74          5.23         0.44 o                         
   5   8   3        122.64        114.49         2.11 o                         
  -4   9   3          3.11          2.98         0.47 o                         
  -3   9   3          0.47          0.25         0.21 o                         
  -2   9   3         17.84         14.71         0.61 o                         
  -1   9   3         99.24         98.15         3.02 o                         
   0   9   3          0.40          0.14         0.55 o                         
   1   9   3         29.64         29.79         0.86 o                         
   2   9   3          9.55         13.45         0.55 o                         
   3   9   3         27.07         26.92         0.77 o                         
   4   9   3          0.00          0.26         0.24 o                         
  -3  10   3          8.19         13.11         1.27 o                         
  -2  10   3          0.13          1.55         0.67 o                         
  -1  10   3         11.44          7.99         0.56 o                         
   0  10   3          0.09          0.70         0.28 o                         
   1  10   3         30.84         25.91         0.99 o                         
   2  10   3          2.37          3.38         0.43 o                         
  -8   0   4         22.66         20.36         0.96 o                         
  -6   0   4        982.56       1026.71        28.03 o                         
  -4   0   4       2071.82       1905.91        51.84 o                         
  -2   0   4        739.66        681.37        18.70 o                         
   0   0   4        759.73        722.52        27.83 o                         
   2   0   4          9.68          9.25         1.60 o                         
   4   0   4        349.79        354.12         9.84 o                         
   6   0   4         71.40         80.25         2.59 o                         
   8   0   4          9.92          8.12         0.87 o                         
  -8   1   4         97.80         92.10         2.76 o                         
  -7   1   4          9.90         11.00         0.68 o                         
  -6   1   4       1124.10       1115.54        21.47 o                         
  -5   1   4        221.07        220.47         4.46 o                         
  -4   1   4       2949.07       2724.59        84.89 o                         
  -3   1   4        628.24        604.75        11.84 o                         
  -2   1   4        444.94        399.03         9.03 o                         
  -1   1   4        409.88        370.95        10.14 o                         
   0   1   4        167.97        172.72         4.88 o                         
   1   1   4         47.76         43.42         1.19 o                         
   2   1   4         83.26         72.79         1.50 o                         
   3   1   4          5.09          6.59         0.83 o                         
   4   1   4         39.81         37.22         1.06 o                         
   5   1   4         77.01         77.03         1.59 o                         
   6   1   4         22.77         21.31         0.79 o                         
   7   1   4         35.71         37.95         1.03 o                         
   8   1   4         19.89         21.25         1.20 o                         
  -8   2   4         43.44         38.13         1.06 o                         
  -7   2   4          5.09          5.02         0.50 o                         
  -6   2   4        140.04        147.94         2.80 o                         
  -5   2   4         55.46         51.80         2.06 o                         
  -3   2   4          0.53          1.81         0.48 o                         
  -2   2   4          6.54          5.92         0.35 o                         
  -1   2   4        761.10        770.81        29.91 o                         
   0   2   4       1627.75       1438.82        39.14 o                         
   1   2   4        260.32        257.69         5.90 o                         
   2   2   4        213.70        216.67         3.97 o                         
   3   2   4          6.21          8.73         0.70 o                         
   4   2   4          0.82          0.78         0.26 o                         
   5   2   4          1.75          1.91         0.40 o                         
   6   2   4         78.10         82.65         2.66 o                         
   7   2   4          9.13          7.76         0.54 o                         
   8   2   4        104.47        103.97         3.02 o                         
  -8   3   4          3.13          4.71         0.53 o                         
  -7   3   4          2.02          1.84         0.32 o                         
  -6   3   4        202.76        211.97         4.36 o                         
  -5   3   4         25.54         19.01         0.86 o                         
  -4   3   4          6.67          4.09         0.42 o                         
  -3   3   4         29.70         36.25         1.95 o                         
  -2   3   4          3.60          4.05         0.56 o                         
  -1   3   4        378.72        383.85        11.98 o                         
   0   3   4          4.37          4.68         0.67 o                         
   1   3   4         69.25         69.76         3.00 o                         
   2   3   4        132.70        132.43         3.94 o                         
   3   3   4         45.59         37.58         0.95 o                         
   4   3   4        179.73        205.39         3.73 o                         
   5   3   4         37.52         33.48         1.16 o                         
   6   3   4        218.87        233.29         5.48 o                         
   7   3   4          0.60          0.83         0.29 o                         
  -8   4   4         12.94         12.78         0.49 o                         
  -7   4   4         31.47         30.77         0.80 o                         
  -6   4   4          3.90          3.18         0.45 o                         
  -5   4   4          0.03          0.11         0.29 o                         
  -4   4   4         61.63         66.73         1.42 o                         
  -3   4   4        610.42        629.95        10.94 o                         
  -2   4   4        437.48        426.17        16.67 o                         
  -1   4   4        705.06        764.05        21.09 o                         
   0   4   4        318.52        332.46         7.47 o                         
   1   4   4          2.19          4.15         1.40 o                         
   2   4   4         36.05         35.00         0.91 o                         
   3   4   4        260.90        277.39         4.95 o                         
   4   4   4         65.44         62.48         1.39 o                         
   5   4   4         82.20         85.73         1.72 o                         
   6   4   4         80.13         84.78         2.54 o                         
   7   4   4        177.69        172.06         4.02 o                         
  -7   5   4         68.43         69.30         2.37 o                         
  -6   5   4          3.67          3.20         0.39 o                         
  -5   5   4         55.69         56.94         1.27 o                         
  -4   5   4          6.09          6.67         0.61 o                         
  -3   5   4         44.98         45.22         1.07 o                         
  -2   5   4        128.75        122.47         3.54 o                         
  -1   5   4        145.40        140.12         3.03 o                         
   0   5   4        233.91        252.14         4.58 o                         
   1   5   4         21.17         29.43         0.86 o                         
   2   5   4         34.35         41.11         0.89 o                         
   3   5   4        114.59        120.30         2.31 o                         
   4   5   4         12.62         12.44         0.57 o                         
   5   5   4         60.59         64.33         1.37 o                         
   6   5   4          6.48          6.87         0.52 o                         
   7   5   4          3.90          3.53         0.41 o                         
  -7   6   4          1.00          0.81         0.22 o                         
  -6   6   4          4.99          5.93         0.46 o                         
  -5   6   4          7.00          7.82         0.60 o                         
  -4   6   4         31.02         33.60         0.89 o                         
  -3   6   4          1.47          1.28         0.35 o                         
  -2   6   4         26.68         25.65         0.96 o                         
  -1   6   4         43.91         40.24         1.18 o                         
   0   6   4          0.06          0.14         0.30 o                         
   1   6   4          0.50          1.16         0.42 o                         
   2   6   4          0.57          0.26         0.22 o                         
   3   6   4         78.19         82.47         1.53 o                         
   4   6   4         18.77         18.90         0.61 o                         
   5   6   4         13.37         14.89         0.53 o                         
   6   6   4          8.02          8.08         0.45 o                         
  -6   7   4         16.24         15.17         0.53 o                         
  -5   7   4          1.99          2.13         0.33 o                         
  -4   7   4         33.09         35.09         0.90 o                         
  -3   7   4        221.62        223.44         4.57 o                         
  -2   7   4          0.17          0.11         0.25 o                         
  -1   7   4          9.39         12.18         0.64 o                         
   0   7   4        115.71        112.42         2.43 o                         
   1   7   4        296.60        307.03         5.18 o                         
   2   7   4        225.75        234.56         3.88 o                         
   3   7   4        397.22        418.99         6.77 o                         
   4   7   4        106.56        110.36         3.23 o                         
   5   7   4          9.29         11.24         0.46 o                         
   6   7   4         14.43         12.90         0.53 o                         
  -5   8   4         21.93         21.60         0.66 o                         
  -4   8   4          4.16          3.91         0.46 o                         
  -3   8   4        187.74        194.14         4.81 o                         
  -2   8   4        495.79        495.73         9.71 o                         
  -1   8   4         41.76         40.77         1.37 o                         
   0   8   4        620.02        573.95        12.93 o                         
   1   8   4          3.36          2.16         0.30 o                         
   2   8   4        299.35        296.53         5.02 o                         
   3   8   4         21.97         22.99         0.59 o                         
   4   8   4         12.07         11.64         0.42 o                         
   5   8   4          0.54          0.25         0.19 o                         
  -4   9   4         14.41         14.97         0.73 o                         
  -3   9   4         11.97         11.78         0.65 o                         
  -2   9   4         51.49         44.70         2.00 o                         
  -1   9   4          0.21          0.77         0.28 o                         
   0   9   4         32.38         31.44         1.73 o                         
   1   9   4         34.06         41.96         1.20 o                         
   2   9   4          7.71          9.32         0.42 o                         
   3   9   4         10.76         15.03         0.72 o                         
   4   9   4          1.22          0.92         0.28 o                         
  -2  10   4          5.57          6.59         0.60 o                         
  -1  10   4          4.10          2.83         0.53 o                         
   0  10   4          6.87          7.99         0.52 o                         
   1  10   4         17.97         16.08         0.73 o                         
   2  10   4         10.10          7.99         1.27 o                         
  -7   0   5          3.13          5.04         0.68 o                         
  -5   0   5        605.58        573.79        15.79 o                         
  -3   0   5        155.67        135.13         4.11 o                         
  -1   0   5       2222.48       2317.16        89.43 o                         
   1   0   5       6501.68       6956.09       347.77 o                         
   3   0   5        548.99        557.58        17.76 o                         
   5   0   5        608.00        593.19        23.16 o                         
   7   0   5        183.08        188.65         7.68 o                         
  -8   1   5        271.01        258.19         5.89 o                         
  -7   1   5          8.54          8.75         0.60 o                         
  -6   1   5       1071.84       1094.79        21.09 o                         
  -5   1   5        423.66        442.47         8.68 o                         
  -4   1   5         84.87         86.58         1.78 o                         
  -3   1   5        706.45        700.73        13.69 o                         
  -2   1   5         93.84         90.96         1.79 o                         
  -1   1   5         36.60         36.98         1.29 o                         
   0   1   5        416.86        424.29         9.52 o                         
   1   1   5          9.85          7.03         0.39 o                         
   2   1   5        184.91        193.05         3.60 o                         
   3   1   5         21.71         25.21         1.04 o                         
   4   1   5        201.34        219.33         4.41 o                         
   5   1   5          0.01          0.27         0.39 o                         
   6   1   5         78.33         81.26         2.13 o                         
   7   1   5         11.93         11.25         0.62 o                         
  -8   2   5         10.97          8.63         0.49 o                         
  -7   2   5         19.55         23.12         0.91 o                         
  -6   2   5         90.47         99.76         2.06 o                         
  -5   2   5         54.70         60.60         1.49 o                         
  -4   2   5         33.05         38.29         1.04 o                         
  -3   2   5          8.44          8.81         1.04 o                         
  -2   2   5        101.55        103.53         2.41 o                         
  -1   2   5         84.36         84.92         3.00 o                         
   0   2   5       2919.62       3078.33       134.97 o                         
   1   2   5        412.98        368.25         7.21 o                         
   2   2   5       1071.28       1136.32        21.94 o                         
   3   2   5        387.36        361.80        24.10 o                         
   4   2   5        205.75        210.49         3.80 o                         
   5   2   5        352.30        378.99         7.48 o                         
   6   2   5          0.00         -0.33         0.43 o                         
   7   2   5          9.26         10.46         0.58 o                         
  -8   3   5          6.15          7.02         0.46 o                         
  -7   3   5          0.07          0.23         0.26 o                         
  -6   3   5         21.18         23.96         1.03 o                         
  -5   3   5         20.45         19.92         0.70 o                         
  -4   3   5          2.44          2.17         0.34 o                         
  -3   3   5         62.79         57.06         7.63 o                         
  -2   3   5         31.14         25.98         1.47 o                         
  -1   3   5        289.68        275.01         7.89 o                         
   0   3   5         63.95         52.17         1.31 o                         
   1   3   5        385.80        388.42        10.92 o                         
   2   3   5          7.90          8.17         0.64 o                         
   3   3   5        275.81        274.92         4.47 o                         
   4   3   5         12.22         10.09         0.69 o                         
   5   3   5         12.34         10.92         0.49 o                         
   6   3   5          0.44          0.89         0.32 o                         
   7   3   5         10.15          8.16         0.52 o                         
  -8   4   5          0.07          0.29         0.20 o                         
  -7   4   5         22.64         21.31         0.67 o                         
  -6   4   5         25.81         25.60         0.87 o                         
  -5   4   5          4.28          3.02         0.44 o                         
  -4   4   5          6.53          7.22         0.60 o                         
  -3   4   5         20.98         20.69         1.06 o                         
  -2   4   5        951.83       1030.19        56.55 o                         
  -1   4   5        169.93        166.11         6.18 o                         
   0   4   5        448.65        533.10        12.06 o                         
   1   4   5        258.31        255.46         7.46 o                         
   2   4   5         11.66         16.19         0.67 o                         
   3   4   5          3.30          4.35         0.41 o                         
   4   4   5        322.39        339.71         6.03 o                         
   5   4   5        115.83        118.26         2.27 o                         
   6   4   5         25.35         27.92         0.86 o                         
   7   4   5         82.86         82.43         2.05 o                         
  -7   5   5          1.11          0.75         0.24 o                         
  -6   5   5         52.75         54.50         1.68 o                         
  -5   5   5         23.96         23.82         0.80 o                         
  -4   5   5         80.50         84.22         1.73 o                         
  -3   5   5          9.61          9.24         1.03 o                         
  -2   5   5        143.97        134.61         2.54 o                         
  -1   5   5        241.69        233.21         4.68 o                         
   0   5   5        253.88        261.32         5.92 o                         
   1   5   5        148.40        139.42         2.60 o                         
   2   5   5          0.01          0.51         0.22 o                         
   3   5   5        483.34        482.97         7.73 o                         
   4   5   5          0.63          0.77         0.25 o                         
   5   5   5        510.26        552.49         9.63 o                         
   6   5   5          0.01          0.01         0.24 o                         
  -7   6   5         50.46         44.86         1.17 o                         
  -6   6   5          0.05         -0.04         0.39 o                         
  -5   6   5          0.01          0.06         0.22 o                         
  -4   6   5        237.99        235.38         4.31 o                         
  -3   6   5        116.32        124.98         2.42 o                         
  -2   6   5        389.67        385.49         7.70 o                         
  -1   6   5        209.62        209.57         3.81 o                         
   0   6   5          0.15          1.09         0.40 o                         
   1   6   5        127.59        117.44         2.09 o                         
   2   6   5          0.17         -0.22         0.22 o                         
   3   6   5         87.85         86.68         1.63 o                         
   4   6   5         82.79         86.71         1.73 o                         
   5   6   5         14.92         16.06         0.55 o                         
   6   6   5        106.22        104.54         2.53 o                         
  -6   7   5          6.02          6.34         0.47 o                         
  -5   7   5         81.11         83.69         2.16 o                         
  -4   7   5        208.44        211.93         3.85 o                         
  -3   7   5        121.51        122.14         2.66 o                         
  -2   7   5        353.25        344.45         6.91 o                         
  -1   7   5          5.82          6.45         0.62 o                         
   0   7   5        172.62        152.67         3.40 o                         
   1   7   5         22.24         20.43         0.69 o                         
   2   7   5          4.53          5.24         0.40 o                         
   3   7   5         44.52         46.40         0.99 o                         
   4   7   5         37.28         33.41         0.81 o                         
   5   7   5         35.24         35.04         0.78 o                         
  -5   8   5         81.49         80.26         2.04 o                         
  -4   8   5          5.15          4.86         0.61 o                         
  -3   8   5         21.49         22.78         1.02 o                         
  -2   8   5         18.08         19.01         1.47 o                         
  -1   8   5          4.46          5.39         0.66 o                         
   0   8   5         21.68         21.13         0.88 o                         
   1   8   5         34.27         29.95         0.80 o                         
   2   8   5         32.66         36.48         0.89 o                         
   3   8   5         74.25         75.93         1.38 o                         
   4   8   5          5.57          6.58         0.49 o                         
  -4   9   5         21.91         24.43         0.92 o                         
  -3   9   5        198.04        199.71         6.85 o                         
  -2   9   5          2.27          3.01         0.52 o                         
  -1   9   5         20.74         19.53         0.92 o                         
   0   9   5          6.60          7.32         0.87 o                         
   1   9   5         18.36         17.61         1.86 o                         
   2   9   5          0.09          0.16         0.29 o                         
   3   9   5        129.87        119.44         2.81 o                         
  -2  10   5         18.00         21.52         1.03 o                         
  -1  10   5          3.37          2.71         0.53 o                         
   0  10   5         15.03         17.83         0.93 o                         
   1  10   5          0.33          0.50         0.24 o                         
  -8   0   6         37.65         32.36         1.18 o                         
  -6   0   6          4.09          2.97         0.47 o                         
  -4   0   6          2.49          2.91         0.46 o                         
  -2   0   6          0.10          0.03         0.26 o                         
   0   0   6          2.28          2.08         0.42 o                         
   2   0   6       1386.39       1318.39        29.36 o                         
   4   0   6        178.42        177.68         5.15 o                         
   6   0   6         73.94         69.92         3.27 o                         
  -8   1   6        428.73        401.92         9.07 o                         
  -7   1   6         22.44         23.48         0.76 o                         
  -6   1   6        633.50        643.54        12.56 o                         
  -5   1   6         62.93         67.75         1.42 o                         
  -4   1   6          6.19          5.93         0.56 o                         
  -3   1   6         84.02         88.29         2.10 o                         
  -2   1   6         32.91         32.72         0.92 o                         
  -1   1   6        434.85        433.70         8.48 o                         
   0   1   6         25.17         18.95         0.77 o                         
   1   1   6         37.43         44.47         1.04 o                         
   2   1   6        196.21        209.95         3.86 o                         
   3   1   6        390.15        390.70         7.75 o                         
   4   1   6        374.39        363.58         7.91 o                         
   5   1   6         42.61         48.78         1.47 o                         
   6   1   6        170.89        177.28         5.19 o                         
   7   1   6          2.60          3.19         0.49 o                         
  -8   2   6        184.67        180.38         5.08 o                         
  -7   2   6          2.18          1.30         0.40 o                         
  -6   2   6          9.17         11.78         0.59 o                         
  -5   2   6         69.25         71.94         1.96 o                         
  -4   2   6          0.19          1.08         0.74 o                         
  -3   2   6        118.31        121.76         3.18 o                         
  -2   2   6          6.93          8.01         0.65 o                         
  -1   2   6          2.82          3.73         0.73 o                         
   0   2   6        358.99        381.62         7.56 o                         
   1   2   6         56.50         52.70         1.84 o                         
   2   2   6          9.95          7.71         0.54 o                         
   3   2   6         60.81         58.33         1.83 o                         
   4   2   6          0.23          0.47         0.29 o                         
   5   2   6          9.55          9.31         0.56 o                         
   6   2   6          1.96          1.79         0.36 o                         
   7   2   6        160.46        153.64         4.46 o                         
  -8   3   6         22.81         20.33         0.67 o                         
  -7   3   6         64.71         65.40         1.73 o                         
  -6   3   6          0.17          0.86         0.40 o                         
  -5   3   6        218.90        232.47         4.26 o                         
  -4   3   6         78.84         76.95         1.73 o                         
  -3   3   6         76.20         71.47         1.48 o                         
  -2   3   6          8.21          9.12         0.93 o                         
  -1   3   6        286.15        294.83        10.20 o                         
   0   3   6        460.97        495.70        11.57 o                         
   1   3   6        145.45        145.08         4.74 o                         
   2   3   6        873.91        918.27        17.68 o                         
   3   3   6          3.11          2.08         0.36 o                         
   4   3   6        258.79        278.66         6.45 o                         
   5   3   6          7.56          7.60         0.57 o                         
   6   3   6        193.03        180.70         4.33 o                         
   7   3   6         31.19         30.73         1.19 o                         
  -7   4   6          6.64          6.80         0.45 o                         
  -6   4   6         23.23         23.51         0.87 o                         
  -5   4   6        323.67        328.12         7.55 o                         
  -4   4   6         47.68         49.35         1.32 o                         
  -3   4   6         62.52         64.02         1.38 o                         
  -2   4   6          2.02          1.21         0.35 o                         
  -1   4   6        175.27        191.86         4.65 o                         
   0   4   6         38.19         37.79         1.27 o                         
   1   4   6        994.39       1038.26        19.97 o                         
   2   4   6         14.79         16.41         0.84 o                         
   3   4   6         38.74         38.90         0.88 o                         
   4   4   6         19.13         20.25         0.78 o                         
   5   4   6        369.99        396.78         6.98 o                         
   6   4   6         31.05         29.34         1.17 o                         
   7   4   6         14.38         14.92         1.27 o                         
  -7   5   6          0.02          0.29         0.21 o                         
  -6   5   6         10.75         11.00         0.68 o                         
  -5   5   6         98.61        108.04         2.46 o                         
  -4   5   6         85.78         86.71         1.77 o                         
  -3   5   6        444.72        451.89         8.89 o                         
  -2   5   6         18.65         22.11         0.71 o                         
  -1   5   6        119.96        128.84         2.23 o                         
   0   5   6          6.13          4.77         0.45 o                         
   1   5   6         87.08         88.07         1.75 o                         
   2   5   6         25.62         27.13         0.70 o                         
   3   5   6         35.89         33.60         0.95 o                         
   4   5   6          2.25          3.56         0.46 o                         
   5   5   6         63.51         60.90         3.30 o                         
   6   5   6        198.27        194.10         3.90 o                         
  -7   6   6         19.75         15.70         0.63 o                         
  -6   6   6          3.43          3.35         0.36 o                         
  -5   6   6        130.45        129.69         6.97 o                         
  -4   6   6          3.42          3.58         0.46 o                         
  -3   6   6          0.15          0.33         0.34 o                         
  -2   6   6         11.97         16.83         0.65 o                         
  -1   6   6          3.51          2.70         0.67 o                         
   0   6   6          0.08          0.38         0.33 o                         
   1   6   6         13.68         13.36         0.55 o                         
   2   6   6          1.18          1.08         0.22 o                         
   3   6   6         30.77         30.23         0.75 o                         
   4   6   6        205.27        221.10         4.49 o                         
   5   6   6          1.60          1.18         0.21 o                         
   6   6   6        101.00         97.81         2.32 o                         
  -6   7   6          1.07          1.22         0.25 o                         
  -5   7   6         32.90         34.74         0.94 o                         
  -4   7   6        128.66        133.84         4.65 o                         
  -3   7   6        123.06        134.51         2.88 o                         
  -2   7   6        336.89        345.25         7.97 o                         
  -1   7   6        610.05        611.38        13.79 o                         
   0   7   6        114.88        115.58         2.48 o                         
   1   7   6        548.57        564.82        11.06 o                         
   2   7   6          5.30          5.36         0.40 o                         
   3   7   6          0.20          0.39         0.20 o                         
   4   7   6         20.26         20.37         0.59 o                         
   5   7   6          1.50          2.39         0.30 o                         
  -5   8   6         16.36         16.70         0.85 o                         
  -4   8   6        146.02        147.76         3.55 o                         
  -3   8   6         26.07         29.66         1.03 o                         
  -2   8   6         90.65         85.32         6.80 o                         
  -1   8   6         17.05         21.11         1.20 o                         
   0   8   6         13.86         17.50         0.68 o                         
   1   8   6          2.35          1.91         0.60 o                         
   2   8   6         71.37         62.93         1.31 o                         
   3   8   6          3.69          5.42         0.44 o                         
   4   8   6          0.83          0.44         0.16 o                         
  -4   9   6         75.44         67.12         2.97 o                         
  -3   9   6          1.59          2.78         0.63 o                         
  -2   9   6         44.59         42.04         1.53 o                         
  -1   9   6         10.78         15.51         0.80 o                         
   0   9   6         31.62         24.60         1.01 o                         
   1   9   6          0.14          0.39         0.25 o                         
   2   9   6         35.62         33.89         0.85 o                         
   3   9   6          0.56          0.37         0.20 o                         
  -1  10   6          0.01          0.10         0.24 o                         
   0  10   6          6.48          7.61         0.49 o                         
   1  10   6         17.11         18.45         1.07 o                         
  -7   0   7        102.79        109.51         3.49 o                         
  -5   0   7         25.08         22.69         1.27 o                         
  -3   0   7        233.08        231.18         8.56 o                         
  -1   0   7        774.93        765.69        21.08 o                         
   1   0   7        293.84        321.64        12.38 o                         
   3   0   7        536.59        505.69        13.92 o                         
   7   0   7         82.69         80.49         3.60 o                         
  -8   1   7         54.27         46.46         1.08 o                         
  -7   1   7        175.50        174.70         3.57 o                         
  -6   1   7         66.32         69.08         1.63 o                         
  -5   1   7         32.94         36.86         1.06 o                         
  -4   1   7         32.49         29.42         0.85 o                         
  -3   1   7        289.00        266.97         5.56 o                         
  -2   1   7         19.52         30.96         2.23 o                         
  -1   1   7        570.16        554.92         8.85 o                         
   0   1   7       1238.50       1236.10        22.96 o                         
   1   1   7        259.59        235.43         4.86 o                         
   2   1   7         57.48         67.62         2.60 o                         
   3   1   7          7.15          9.17         0.58 o                         
   4   1   7        140.48        136.65         3.80 o                         
   5   1   7          0.64          1.00         0.47 o                         
   6   1   7          1.58          2.20         0.80 o                         
   7   1   7          3.41          4.22         0.54 o                         
  -8   2   7         99.58        100.57         3.50 o                         
  -7   2   7        110.07        102.42         2.19 o                         
  -6   2   7         12.17         14.57         1.06 o                         
  -5   2   7         12.01         12.46         0.60 o                         
  -4   2   7        150.24        147.36         3.09 o                         
  -3   2   7        255.58        232.04         5.38 o                         
  -2   2   7       1322.57       1274.37        43.89 o                         
   1   2   7        778.55        855.74        24.20 o                         
   2   2   7        140.26        175.56         5.14 o                         
   3   2   7         22.13         25.23         0.83 o                         
   4   2   7         66.45         65.37         1.82 o                         
   5   2   7        168.73        160.59         3.36 o                         
   6   2   7          0.57          0.07         0.33 o                         
   7   2   7         20.42         21.35         0.89 o                         
  -8   3   7          6.38          4.64         0.54 o                         
  -7   3   7         33.86         33.76         1.05 o                         
  -6   3   7         13.18         12.99         0.64 o                         
  -5   3   7          0.55          1.25         0.47 o                         
  -4   3   7        184.51        181.95         3.75 o                         
  -3   3   7         18.16         19.55         0.76 o                         
  -2   3   7        906.89        870.44        23.76 o                         
  -1   3   7         60.15         68.05         2.36 o                         
   0   3   7        490.34        495.11        11.27 o                         
   1   3   7        231.40        243.99         6.95 o                         
   2   3   7          0.01          1.49         0.60 o                         
   3   3   7         39.19         43.83         1.03 o                         
   4   3   7         23.01         24.14         0.73 o                         
   5   3   7         26.20         27.14         0.76 o                         
   6   3   7          2.00          2.28         0.48 o                         
   7   3   7        138.73        133.69         3.83 o                         
  -7   4   7         19.01         18.52         0.69 o                         
  -6   4   7         18.41         21.90         0.88 o                         
  -5   4   7         51.39         55.74         1.28 o                         
  -4   4   7         50.29         53.59         1.25 o                         
  -3   4   7         10.08          7.58         0.49 o                         
  -2   4   7          1.27          1.44         0.40 o                         
  -1   4   7         54.77         51.14         1.35 o                         
   0   4   7          9.25          6.92         0.59 o                         
   1   4   7          4.73          4.68         0.41 o                         
   2   4   7        371.46        366.96         6.47 o                         
   3   4   7          4.65          4.33         0.48 o                         
   4   4   7          6.02          4.92         0.45 o                         
   5   4   7          6.10          6.67         0.43 o                         
   6   4   7        151.60        142.05         3.41 o                         
  -7   5   7         15.84         15.23         0.61 o                         
  -6   5   7          0.00         -0.23         0.25 o                         
  -5   5   7         38.41         41.78         1.14 o                         
  -4   5   7        138.09        143.15         3.04 o                         
  -3   5   7        111.14        122.00         2.19 o                         
  -2   5   7          2.69          3.17         0.42 o                         
  -1   5   7         46.62         44.23         0.96 o                         
   0   5   7        119.53        111.09         1.95 o                         
   1   5   7        211.01        205.66         3.74 o                         
   2   5   7        121.01        126.53         2.48 o                         
   3   5   7        344.15        343.53         5.58 o                         
   4   5   7         17.59         18.63         0.65 o                         
   5   5   7          3.76          3.64         0.39 o                         
   6   5   7          3.57          4.07         0.50 o                         
  -6   6   7        126.78        120.60         2.94 o                         
  -5   6   7         49.25         49.74         1.25 o                         
  -4   6   7        101.22        100.25         2.24 o                         
  -3   6   7        137.27        144.15         3.08 o                         
  -2   6   7          0.77          1.75         0.35 o                         
  -1   6   7        632.90        631.06        11.08 o                         
   0   6   7         33.08         31.42         0.84 o                         
   1   6   7        462.97        459.24         8.06 o                         
   2   6   7        178.40        179.30         4.25 o                         
   3   6   7        109.31        108.34         1.94 o                         
   4   6   7        227.69        227.75         4.74 o                         
   5   6   7         86.25         84.96         1.49 o                         
  -6   7   7         31.21         27.19         1.40 o                         
  -5   7   7         47.58         50.72         1.23 o                         
  -4   7   7         92.06         83.25         2.21 o                         
  -3   7   7         10.05         10.63         0.68 o                         
  -2   7   7        152.51        147.34         3.12 o                         
  -1   7   7         31.53         32.89         0.99 o                         
   0   7   7         13.68         11.88         0.82 o                         
   1   7   7        166.48        176.96         4.21 o                         
   2   7   7         21.83         21.80         0.65 o                         
   3   7   7        112.39        112.87         2.43 o                         
   4   7   7         28.08         24.40         0.65 o                         
   5   7   7          8.55          7.39         0.39 o                         
  -5   8   7         26.59         25.43         0.96 o                         
  -4   8   7        178.90        193.37         4.55 o                         
  -3   8   7          9.86          9.19         0.62 o                         
  -2   8   7         50.83         47.85         1.53 o                         
  -1   8   7         32.87         27.46         1.11 o                         
   0   8   7          0.27          0.59         0.25 o                         
   1   8   7          1.87          1.67         0.33 o                         
   2   8   7         15.30         13.47         0.51 o                         
   3   8   7         22.88         19.54         0.65 o                         
   4   8   7          0.63          0.67         0.32 o                         
  -3   9   7          0.10         -0.12         0.26 o                         
  -2   9   7         24.97         22.62         0.82 o                         
  -1   9   7         20.35         19.22         0.85 o                         
   0   9   7          8.25          8.47         0.63 o                         
   1   9   7         35.95         35.57         0.90 o                         
   2   9   7          0.74          0.24         0.18 o                         
   3   9   7          0.22          0.36         0.20 o                         
  -8   0   8          2.70          4.04         0.90 o                         
  -6   0   8         26.53         28.24         1.29 o                         
  -4   0   8         61.73         56.49         1.77 o                         
  -2   0   8        667.41        579.42        22.99 o                         
   0   0   8        714.09        724.34        16.31 o                         
   2   0   8        332.07        319.10        13.34 o                         
   4   0   8        257.83        270.47         7.66 o                         
   6   0   8        113.02        118.60         5.07 o                         
  -8   1   8         75.60         67.02         1.46 o                         
  -7   1   8         94.52         97.43         2.11 o                         
  -6   1   8          1.43          1.53         0.33 o                         
  -5   1   8         70.74         73.25         1.42 o                         
  -4   1   8         23.94         24.94         0.73 o                         
  -3   1   8         75.20         70.97         1.63 o                         
  -1   1   8        466.81        450.56        11.49 o                         
   0   1   8        757.85        765.87        27.36 o                         
   1   1   8        126.40        142.40         3.04 o                         
   2   1   8        539.78        535.82        17.21 o                         
   3   1   8         29.99         32.12         0.87 o                         
   4   1   8        288.49        295.42         6.83 o                         
   5   1   8        102.68        108.50         3.67 o                         
   6   1   8        293.53        301.14         8.47 o                         
   7   1   8         70.26         69.17         2.17 o                         
  -8   2   8         49.40         43.83         1.46 o                         
  -7   2   8         52.93         52.88         1.26 o                         
  -6   2   8         24.70         25.37         0.77 o                         
  -5   2   8         59.98         64.44         1.41 o                         
  -4   2   8          1.78          1.66         0.31 o                         
  -3   2   8         15.24         22.24         0.97 o                         
  -2   2   8         58.96         63.87         1.72 o                         
  -1   2   8         26.89         26.55         1.36 o                         
   0   2   8         26.77         29.33         1.33 o                         
   1   2   8        323.53        373.68        14.17 o                         
   3   2   8          8.17          8.15         0.56 o                         
   4   2   8          0.32          0.44         0.28 o                         
   5   2   8        415.49        437.93         8.59 o                         
   6   2   8         88.73         88.46         2.73 o                         
   7   2   8         53.45         52.74         1.74 o                         
  -7   3   8          8.29          8.48         0.97 o                         
  -6   3   8         46.02         49.29         1.03 o                         
  -5   3   8          0.85          1.11         0.35 o                         
  -4   3   8         31.78         31.50         1.27 o                         
  -3   3   8         71.73         74.19         1.72 o                         
  -2   3   8        187.72        195.56         4.01 o                         
  -1   3   8         21.60         20.75         0.79 o                         
   0   3   8        583.97        600.70        13.44 o                         
   1   3   8          1.37          2.87         0.36 o                         
   2   3   8          3.89          3.68         0.45 o                         
   3   3   8          4.24          5.64         0.69 o                         
   4   3   8        571.88        567.52        12.75 o                         
   5   3   8          2.13          2.74         0.39 o                         
   6   3   8         34.12         32.45         1.25 o                         
  -7   4   8          3.45          3.31         0.39 o                         
  -6   4   8         21.65         20.15         0.70 o                         
  -5   4   8        110.68        112.22         2.48 o                         
  -4   4   8          3.63          2.75         0.35 o                         
  -3   4   8        235.94        235.90         5.35 o                         
  -2   4   8         53.46         53.78         1.64 o                         
  -1   4   8        355.75        344.91         6.85 o                         
   0   4   8         81.80         79.74         1.47 o                         
   1   4   8        148.94        163.07         3.02 o                         
   2   4   8         35.57         37.82         0.93 o                         
   3   4   8        489.47        517.99         9.07 o                         
   4   4   8         17.30         17.15         0.61 o                         
   5   4   8          0.51          0.42         0.22 o                         
   6   4   8          3.87          4.62         0.47 o                         
  -7   5   8        186.36        163.33         7.86 o                         
  -6   5   8         57.53         53.57         1.52 o                         
  -5   5   8        137.75        147.69         3.61 o                         
  -4   5   8          0.44          0.97         0.28 o                         
  -3   5   8         32.13         34.89         1.42 o                         
  -2   5   8          0.51          1.70         0.35 o                         
  -1   5   8        120.68        121.24         2.21 o                         
   0   5   8         10.33          9.99         0.47 o                         
   1   5   8          0.25          0.12         0.23 o                         
   2   5   8        343.68        334.50         6.04 o                         
   3   5   8        283.54        281.53         5.06 o                         
   4   5   8        416.43        439.25         7.71 o                         
   5   5   8         82.16         77.50         1.52 o                         
   6   5   8          1.03          2.40         0.63 o                         
  -6   6   8         25.80         24.99         0.71 o                         
  -5   6   8         72.71         73.55         1.68 o                         
  -4   6   8         32.84         32.29         1.34 o                         
  -3   6   8        111.01        115.56         2.89 o                         
  -2   6   8         35.35         35.37         1.16 o                         
  -1   6   8          9.92          8.46         0.53 o                         
   0   6   8         10.35         10.44         0.50 o                         
   1   6   8        213.98        208.99         4.37 o                         
   2   6   8         64.62         59.62         1.29 o                         
   3   6   8          3.94          3.44         0.50 o                         
   4   6   8         19.50         22.23         0.63 o                         
   5   6   8         84.76         86.92         1.65 o                         
  -5   7   8         74.18         75.14         2.03 o                         
  -4   7   8        142.31        145.27         3.52 o                         
  -3   7   8        203.22        215.71         9.49 o                         
  -2   7   8         14.09         16.72         0.94 o                         
  -1   7   8        109.43        114.70         3.47 o                         
   0   7   8          6.90          6.71         0.59 o                         
   1   7   8         45.17         40.19         0.96 o                         
   2   7   8          1.70          2.83         0.41 o                         
   3   7   8         11.76         13.89         0.65 o                         
   4   7   8         19.19         17.60         0.56 o                         
  -4   8   8          4.93          5.04         0.58 o                         
  -3   8   8          3.79          4.45         0.54 o                         
  -2   8   8          3.29          1.66         0.33 o                         
  -1   8   8         11.59         13.09         0.59 o                         
   0   8   8         42.42         39.16         1.01 o                         
   1   8   8         35.96         41.33         0.97 o                         
   2   8   8          1.26          0.34         0.19 o                         
   3   8   8         41.11         44.74         1.47 o                         
  -3   9   8          1.61          1.57         0.29 o                         
  -2   9   8         27.67         26.16         0.85 o                         
  -1   9   8          0.60          1.13         0.28 o                         
   0   9   8          0.25          0.27         0.40 o                         
   1   9   8          2.18          4.21         0.38 o                         
   2   9   8          5.80          4.94         0.40 o                         
  -7   0   9         65.44         65.32         2.12 o                         
  -5   0   9         15.47         15.38         1.13 o                         
  -3   0   9          4.10          4.29         0.80 o                         
  -1   0   9        519.71        522.80        20.88 o                         
   1   0   9        143.03        131.32         4.15 o                         
   3   0   9         36.56         35.16         1.38 o                         
   5   0   9        419.00        431.10        16.97 o                         
   7   0   9        105.55        110.28         4.47 o                         
  -8   1   9          0.01         -0.12         0.24 o                         
  -7   1   9         12.38         13.02         0.58 o                         
  -6   1   9          2.22          2.97         0.50 o                         
  -5   1   9        212.69        220.97         3.68 o                         
  -4   1   9         33.52         30.51         0.86 o                         
  -3   1   9        354.89        343.53         6.07 o                         
  -2   1   9         10.92         10.73         0.56 o                         
   0   1   9        378.21        392.18        11.14 o                         
   1   1   9        147.53        168.87         5.00 o                         
   2   1   9         34.25         27.75         0.80 o                         
   3   1   9         29.52         27.76         0.74 o                         
   4   1   9         22.37         21.30         1.02 o                         
   5   1   9         74.43         80.62         2.59 o                         
   6   1   9         62.72         58.30         1.96 o                         
  -7   2   9          5.33          7.44         0.48 o                         
  -6   2   9          4.65          6.69         0.55 o                         
  -5   2   9         36.32         32.88         0.88 o                         
  -4   2   9        108.96        119.54         2.64 o                         
  -3   2   9        107.53        100.92         2.04 o                         
  -2   2   9        227.19        242.40         6.69 o                         
  -1   2   9        129.80        129.33         2.70 o                         
   0   2   9        129.58        153.32         3.60 o                         
   1   2   9         14.57         15.58         0.56 o                         
   2   2   9         47.64         44.61         1.14 o                         
   3   2   9          7.54          6.39         0.67 o                         
   4   2   9        101.29        104.04         2.03 o                         
   5   2   9        213.58        223.16         8.50 o                         
   6   2   9        180.89        176.87         5.06 o                         
  -7   3   9          1.54          1.46         0.80 o                         
  -6   3   9        317.75        316.57         6.11 o                         
  -5   3   9          8.02          7.11         0.57 o                         
  -4   3   9        217.91        214.16         4.38 o                         
  -3   3   9          4.70          6.02         0.82 o                         
  -2   3   9         66.36         72.24         1.54 o                         
  -1   3   9          4.30          4.92         0.57 o                         
   0   3   9        483.23        502.13         8.76 o                         
   1   3   9        176.31        171.99         2.89 o                         
   2   3   9         38.81         44.91         1.21 o                         
   3   3   9        121.09        123.81         2.67 o                         
   4   3   9         33.95         34.61         1.16 o                         
   5   3   9        243.31        239.11         4.28 o                         
   6   3   9          1.74          3.04         0.97 o                         
  -7   4   9          2.32          2.61         0.42 o                         
  -6   4   9          5.84          5.01         0.42 o                         
  -5   4   9         11.35         10.09         0.60 o                         
  -4   4   9          1.22          3.35         0.77 o                         
  -3   4   9         60.57         58.36         1.67 o                         
  -2   4   9         33.32         30.77         0.89 o                         
  -1   4   9        146.27        142.88         3.39 o                         
   0   4   9        221.63        220.98         3.67 o                         
   1   4   9         20.91         21.48         0.75 o                         
   2   4   9        130.55        118.50         3.85 o                         
   3   4   9         12.79         15.52         0.66 o                         
   4   4   9        145.54        148.82         3.11 o                         
   5   4   9         34.90         34.95         0.92 o                         
   6   4   9         31.81         29.21         1.08 o                         
  -7   5   9         30.64         31.27         1.67 o                         
  -6   5   9          9.73          9.64         0.48 o                         
  -5   5   9         53.30         56.27         1.59 o                         
  -4   5   9          1.91          1.57         0.31 o                         
  -3   5   9          5.83          4.29         0.60 o                         
  -2   5   9          2.59          3.52         0.45 o                         
  -1   5   9         56.59         59.76         1.20 o                         
   0   5   9         87.41         90.98         2.53 o                         
   1   5   9        251.60        285.76         6.43 o                         
   2   5   9         29.44         33.34         0.87 o                         
   3   5   9          9.49          9.35         0.90 o                         
   4   5   9          2.99          1.77         0.28 o                         
   5   5   9         42.13         41.60         0.91 o                         
  -6   6   9        148.57        140.89         2.86 o                         
  -5   6   9         54.14         53.15         1.48 o                         
  -4   6   9         54.32         56.57         1.42 o                         
  -3   6   9        530.13        570.18        11.13 o                         
  -2   6   9         19.11         22.91         0.81 o                         
  -1   6   9        391.74        418.33         7.38 o                         
   0   6   9         34.37         32.64         0.79 o                         
   1   6   9        289.73        293.58         5.25 o                         
   2   6   9        107.48        103.24         2.02 o                         
   3   6   9        184.11        176.40         4.64 o                         
   4   6   9          0.08          0.02         0.20 o                         
   5   6   9         11.65          8.99         0.39 o                         
  -5   7   9         19.26         17.68         0.66 o                         
  -4   7   9          9.12          9.02         0.66 o                         
  -3   7   9          1.21          0.79         0.30 o                         
  -2   7   9        186.82        189.64         8.15 o                         
  -1   7   9          0.20          1.02         0.56 o                         
   0   7   9         49.64         50.62         1.13 o                         
   1   7   9          7.59          5.67         0.42 o                         
   2   7   9          3.37          1.85         0.31 o                         
   3   7   9         35.19         33.08         0.86 o                         
   4   7   9          0.01          0.28         0.17 o                         
  -4   8   9         11.14         10.05         0.53 o                         
  -3   8   9          0.52          0.13         0.32 o                         
  -2   8   9         29.73         27.29         0.90 o                         
  -1   8   9         91.41         82.52         1.80 o                         
   0   8   9          0.54          1.04         0.22 o                         
   1   8   9         15.22         11.49         0.47 o                         
   2   8   9         37.62         34.88         0.80 o                         
   3   8   9         18.94         20.06         0.69 o                         
  -2   9   9          5.06          3.62         0.45 o                         
  -1   9   9          8.33         10.75         0.59 o                         
   0   9   9         11.64         14.34         0.90 o                         
   1   9   9          9.06         12.64         0.46 o                         
  -6   0  10         12.02         14.71         1.02 o                         
  -4   0  10         68.03         62.98         3.00 o                         
  -2   0  10         20.70         16.88         0.94 o                         
   0   0  10       1390.79       1370.94        30.52 o                         
   2   0  10        411.52        428.09        17.44 o                         
   4   0  10        117.10        133.26         4.03 o                         
   6   0  10          0.30          0.67         0.40 o                         
  -7   1  10          0.02         -0.02         0.30 o                         
  -6   1  10         72.86         88.20         2.32 o                         
  -5   1  10         62.91         62.69         1.53 o                         
  -4   1  10        256.01        256.41         7.31 o                         
  -3   1  10         20.46         18.48         0.64 o                         
  -2   1  10        336.85        342.02         6.02 o                         
  -1   1  10        760.10        745.06        14.40 o                         
   0   1  10         76.56         75.42         2.03 o                         
   1   1  10        233.80        220.39         4.01 o                         
   2   1  10        216.30        214.63         4.19 o                         
   3   1  10        269.04        256.99         4.63 o                         
   4   1  10        322.62        331.41         6.59 o                         
   5   1  10         25.10         24.25         1.08 o                         
   6   1  10         10.41         11.05         0.73 o                         
  -7   2  10         27.54         26.01         0.83 o                         
  -6   2  10         32.82         36.11         1.33 o                         
  -5   2  10         12.28         13.10         0.60 o                         
  -4   2  10         13.84         16.81         0.66 o                         
  -3   2  10          4.78          4.24         0.40 o                         
  -2   2  10          2.84          1.29         0.23 o                         
  -1   2  10        176.14        182.03         3.71 o                         
   0   2  10         49.24         44.14         1.12 o                         
   1   2  10        168.74        167.56         3.08 o                         
   2   2  10        275.16        267.89         5.35 o                         
   3   2  10        410.33        412.89         8.12 o                         
   4   2  10          2.74          3.76         0.51 o                         
   5   2  10          2.95          4.12         0.66 o                         
   6   2  10         24.45         20.20         0.87 o                         
  -7   3  10          0.27          0.08         0.23 o                         
  -6   3  10         43.68         42.75         1.07 o                         
  -5   3  10         82.38         81.02         1.74 o                         
  -4   3  10         63.01         63.30         1.38 o                         
  -3   3  10        310.38        314.40         7.28 o                         
  -2   3  10        243.03        241.80         4.37 o                         
  -1   3  10        144.75        146.23         3.51 o                         
   0   3  10        104.48         99.24         1.95 o                         
   1   3  10         43.82         45.55         1.01 o                         
   2   3  10        288.04        279.71         5.60 o                         
   3   3  10         76.39         78.04         2.78 o                         
   4   3  10          3.24          3.29         0.34 o                         
   5   3  10         49.08         46.94         1.15 o                         
   6   3  10          0.09          0.62         0.28 o                         
  -7   4  10         32.33         33.94         2.43 o                         
  -6   4  10          0.61          1.27         0.23 o                         
  -5   4  10          2.75          4.07         0.40 o                         
  -4   4  10         48.44         50.00         1.28 o                         
  -3   4  10          4.99          6.85         0.56 o                         
  -2   4  10        137.95        153.85         3.59 o                         
  -1   4  10        219.26        225.98         6.49 o                         
   0   4  10         30.04         31.67         0.83 o                         
   1   4  10          5.30          9.94         0.56 o                         
   2   4  10          5.77          4.26         0.63 o                         
   3   4  10        156.20        139.41         5.42 o                         
   4   4  10         22.11         21.11         1.33 o                         
   5   4  10         42.11         37.72         0.85 o                         
  -6   5  10          7.02          8.21         0.44 o                         
  -5   5  10         20.97         23.37         0.66 o                         
  -4   5  10          5.61          7.67         0.56 o                         
  -3   5  10          0.03         -0.13         0.38 o                         
  -2   5  10          5.61          4.38         0.55 o                         
  -1   5  10        284.57        291.46         4.76 o                         
   0   5  10        321.98        301.29         4.90 o                         
   1   5  10        739.16        735.65        12.77 o                         
   2   5  10         70.02         61.49         1.46 o                         
   3   5  10         45.07         37.71         1.16 o                         
   4   5  10        111.78        117.21         2.84 o                         
   5   5  10          0.23          0.57         0.20 o                         
  -6   6  10         14.61         14.72         0.66 o                         
  -5   6  10         12.86         13.94         0.63 o                         
  -4   6  10          0.45          1.00         0.33 o                         
  -3   6  10         58.19         61.36         1.52 o                         
  -2   6  10          3.59          5.11         0.50 o                         
  -1   6  10        156.12        151.70         2.84 o                         
   0   6  10          0.00          0.10         0.22 o                         
   1   6  10         40.08         50.29         1.19 o                         
   2   6  10         57.20         65.76         1.77 o                         
   3   6  10        136.77        136.89         2.84 o                         
   4   6  10          1.16          1.80         0.27 o                         
  -5   7  10         93.78         92.14         3.80 o                         
  -4   7  10          3.79          3.96         0.47 o                         
  -3   7  10         87.87         88.51         1.75 o                         
  -2   7  10          3.59          3.30         0.40 o                         
  -1   7  10          4.24          5.58         0.59 o                         
   0   7  10          2.09          1.86         0.45 o                         
   1   7  10         41.28         41.97         0.96 o                         
   2   7  10          0.68          1.15         1.50 o                         
   3   7  10          0.13          0.57         0.22 o                         
   4   7  10          4.14          3.61         0.33 o                         
  -4   8  10         25.45         23.12         0.85 o                         
  -3   8  10         49.50         48.37         1.31 o                         
  -2   8  10          8.56          8.19         0.51 o                         
  -1   8  10          0.01          0.53         0.27 o                         
   0   8  10          4.74          2.60         0.37 o                         
   1   8  10          0.15          0.11         0.23 o                         
   2   8  10         22.93         26.18         0.89 o                         
  -1   9  10         37.47         38.03         1.25 o                         
   0   9  10          3.29          4.17         0.49 o                         
  -7   0  11         53.53         59.57         2.67 o                         
  -5   0  11         30.10         31.37         4.49 o                         
  -3   0  11        187.15        199.93         8.22 o                         
  -1   0  11          5.27          5.11         0.57 o                         
   1   0  11          7.65          8.19         0.73 o                         
   3   0  11         21.47         13.82         0.84 o                         
   5   0  11          6.95          6.13         0.93 o                         
  -7   1  11         84.48         76.13         1.91 o                         
  -6   1  11         49.38         50.58         1.46 o                         
  -5   1  11         59.64         65.18         1.62 o                         
  -4   1  11          7.07          6.71         0.51 o                         
  -3   1  11         12.41         11.30         0.62 o                         
  -2   1  11         14.97         17.77         0.65 o                         
  -1   1  11         58.22         60.26         1.29 o                         
   0   1  11        134.98        145.86         2.72 o                         
   1   1  11          0.48          0.21         0.23 o                         
   2   1  11         59.44         63.84         1.87 o                         
   3   1  11         73.75         73.10         1.95 o                         
   4   1  11        553.15        567.15        13.33 o                         
   5   1  11         34.98         33.09         1.27 o                         
   6   1  11        147.59        142.94         5.14 o                         
  -7   2  11         45.88         40.90         1.11 o                         
  -6   2  11         33.53         32.84         0.90 o                         
  -5   2  11         22.22         23.09         0.79 o                         
  -4   2  11        242.85        242.70         5.65 o                         
  -3   2  11         19.69         18.63         0.65 o                         
  -2   2  11         51.37         55.94         1.22 o                         
  -1   2  11          0.24          0.49         0.24 o                         
   0   2  11         32.45         32.39         0.83 o                         
   1   2  11        223.83        212.10         7.48 o                         
   2   2  11        153.90        156.98         3.81 o                         
   3   2  11        237.54        232.03         4.68 o                         
   4   2  11         90.70         94.47         2.40 o                         
   5   2  11         28.77         26.14         1.11 o                         
   6   2  11         14.52         14.93         0.77 o                         
  -7   3  11         10.06          9.29         0.51 o                         
  -6   3  11          6.27          5.57         0.43 o                         
  -5   3  11          3.60          3.46         0.47 o                         
  -4   3  11          6.90         10.70         0.57 o                         
  -3   3  11         77.39         76.64         1.59 o                         
  -2   3  11          0.05          0.70         0.33 o                         
  -1   3  11         48.88         47.76         1.36 o                         
   0   3  11        170.47        166.66         4.00 o                         
   1   3  11        322.10        337.19         6.27 o                         
   2   3  11        108.99        107.45         3.35 o                         
   3   3  11        240.54        239.66         5.57 o                         
   4   3  11          0.72          0.50         0.25 o                         
   5   3  11         63.74         58.89         1.61 o                         
  -6   4  11         25.76         25.64         0.71 o                         
  -5   4  11          1.99          2.13         0.27 o                         
  -4   4  11         49.88         51.77         1.16 o                         
  -3   4  11         46.71         44.78         1.14 o                         
  -1   4  11          0.28          0.65         0.26 o                         
   0   4  11        576.15        584.44        10.19 o                         
   1   4  11          2.72          3.93         0.38 o                         
   2   4  11        140.39        138.97         3.36 o                         
   3   4  11          8.98          8.25         0.61 o                         
   4   4  11         17.11         16.04         0.58 o                         
   5   4  11         11.63         12.59         0.77 o                         
  -6   5  11          0.52         -0.11         0.40 o                         
  -5   5  11         90.06         90.86         1.76 o                         
  -4   5  11         83.73         91.60         1.86 o                         
  -3   5  11          0.01          0.30         0.27 o                         
  -2   5  11        438.06        446.52         8.78 o                         
  -1   5  11         11.87         16.90         0.57 o                         
   0   5  11         40.88         42.35         0.94 o                         
   1   5  11        167.04        152.44         3.21 o                         
   2   5  11         43.04         38.05         1.16 o                         
   3   5  11         52.70         49.19         1.36 o                         
   4   5  11         25.87         24.14         0.69 o                         
   5   5  11          1.84          3.40         1.07 o                         
  -5   6  11        242.95        260.91         7.36 o                         
  -4   6  11         45.36         41.48         1.07 o                         
  -3   6  11        149.31        159.54         5.82 o                         
  -2   6  11          6.77          7.36         0.56 o                         
  -1   6  11        235.99        253.15         4.53 o                         
   0   6  11        179.78        180.53         3.03 o                         
   1   6  11         22.12         14.23         0.56 o                         
   2   6  11         16.64         13.77         0.62 o                         
   3   6  11         18.84         23.05         0.77 o                         
   4   6  11          0.47          0.58         0.18 o                         
  -4   7  11         52.62         54.22         1.70 o                         
  -3   7  11         49.14         46.15         1.26 o                         
  -2   7  11          3.29          2.93         0.32 o                         
  -1   7  11         40.70         36.37         0.85 o                         
   0   7  11          1.05         -0.08         0.23 o                         
   1   7  11          6.59          6.18         0.39 o                         
   2   7  11          1.05          1.32         0.26 o                         
   3   7  11          0.13          0.69         0.26 o                         
  -3   8  11         54.75         54.68         1.67 o                         
  -2   8  11         15.71         18.63         0.61 o                         
  -1   8  11          0.00         -0.01         0.24 o                         
   0   8  11          5.49          6.35         0.49 o                         
   1   8  11          5.27          4.43         0.46 o                         
   2   8  11         19.70         20.18         1.07 o                         
  -6   0  12         18.39         19.18         1.20 o                         
  -4   0  12        164.40        161.88         5.34 o                         
  -2   0  12        969.29        994.61        27.17 o                         
   0   0  12        588.25        601.93        31.46 o                         
   2   0  12        470.07        489.43        25.65 o                         
   4   0  12         67.82         68.18         3.20 o                         
  -7   1  12          1.26          1.02         0.26 o                         
  -6   1  12         82.78         80.55         2.59 o                         
  -5   1  12         36.33         37.96         1.18 o                         
  -4   1  12         10.47         10.43         0.54 o                         
  -3   1  12         15.96         19.69         0.64 o                         
  -2   1  12         69.51         68.78         1.61 o                         
  -1   1  12          0.81          0.75         0.22 o                         
   0   1  12         49.21         48.17         1.14 o                         
   1   1  12        272.98        261.76         5.39 o                         
   2   1  12        182.86        173.64         3.20 o                         
   3   1  12         68.84         67.84         1.62 o                         
   4   1  12         12.87         13.17         0.79 o                         
   5   1  12         30.76         34.26         2.59 o                         
  -7   2  12         29.54         26.87         0.94 o                         
  -6   2  12         19.84         18.98         0.74 o                         
  -5   2  12          0.90          1.24         0.31 o                         
  -4   2  12          0.02         -0.02         0.29 o                         
  -3   2  12         59.14         59.55         1.33 o                         
  -2   2  12         56.35         55.02         1.26 o                         
  -1   2  12         49.49         51.45         1.28 o                         
   0   2  12        286.24        296.06         5.29 o                         
   1   2  12         11.97         13.44         0.53 o                         
   2   2  12         20.11         15.97         0.94 o                         
   3   2  12         42.81         40.12         1.06 o                         
   4   2  12        170.42        159.15         3.79 o                         
   5   2  12         13.76         14.58         1.07 o                         
  -6   3  12          5.29          5.37         0.42 o                         
  -5   3  12         58.30         60.54         1.42 o                         
  -4   3  12         15.31         14.80         0.72 o                         
  -3   3  12         52.38         47.53         1.22 o                         
  -2   3  12        122.24        120.75         2.59 o                         
  -1   3  12        464.69        480.76         9.42 o                         
   0   3  12         40.10         38.18         0.93 o                         
   1   3  12        105.83        107.58         2.33 o                         
   2   3  12          9.91          8.81         0.62 o                         
   3   3  12          1.57          3.82         0.43 o                         
   4   3  12         12.39         10.64         0.60 o                         
   5   3  12         28.25         27.51         1.53 o                         
  -6   4  12         84.03         83.85         2.21 o                         
  -5   4  12          5.10          4.97         0.42 o                         
  -4   4  12         83.74         90.73         4.66 o                         
  -3   4  12          9.84          9.84         0.80 o                         
  -2   4  12          0.00          0.20         0.26 o                         
  -1   4  12        171.51        156.84         3.27 o                         
   0   4  12         48.49         44.93         1.05 o                         
   1   4  12        148.05        126.82         2.44 o                         
   2   4  12          1.05          0.95         0.30 o                         
   3   4  12         25.07         23.47         0.73 o                         
   4   4  12          0.35         -0.03         0.21 o                         
   5   4  12         12.80         11.39         0.87 o                         
  -6   5  12          0.94          1.13         0.40 o                         
  -5   5  12          2.66          2.74         0.66 o                         
  -4   5  12         10.97          9.81         0.58 o                         
  -3   5  12        101.20        110.69         2.89 o                         
  -2   5  12        220.40        216.71         4.38 o                         
  -1   5  12        151.30        152.92         3.33 o                         
   0   5  12          0.61         -0.10         0.27 o                         
   1   5  12          0.04          0.71         0.32 o                         
   2   5  12         75.57         78.51         2.29 o                         
   3   5  12          7.12          8.29         0.53 o                         
   4   5  12         12.03         13.42         0.47 o                         
  -5   6  12          6.70          6.95         0.87 o                         
  -4   6  12          4.42          4.65         0.59 o                         
  -3   6  12         48.10         46.33         1.34 o                         
  -2   6  12         28.56         32.32         1.02 o                         
  -1   6  12          3.28          4.68         0.46 o                         
   0   6  12         39.79         41.82         0.99 o                         
   1   6  12          0.05          0.18         0.26 o                         
   2   6  12         34.86         36.10         1.08 o                         
   3   6  12         26.80         32.05         0.82 o                         
  -4   7  12         16.60         16.72         0.75 o                         
  -3   7  12          0.23          0.42         0.30 o                         
  -2   7  12         17.22         17.12         0.66 o                         
  -1   7  12          1.87          2.15         0.32 o                         
   0   7  12          3.72          3.98         0.44 o                         
   1   7  12         22.28         21.27         1.02 o                         
   2   7  12         19.45         16.25         0.62 o                         
  -2   8  12          3.42          5.39         1.26 o                         
  -1   8  12         13.34         15.65         0.93 o                         
   0   8  12         50.34         53.58         2.27 o                         
   1   8  12         75.27         70.91         2.94 o                         
  -7   0  13          2.16          1.66         0.53 o                         
  -5   0  13         29.24         28.75         1.33 o                         
  -3   0  13          2.31          2.63         0.54 o                         
  -1   0  13         76.50         73.09         2.32 o                         
   1   0  13          1.41          2.86         0.68 o                         
   3   0  13          2.08          3.20         0.73 o                         
  -7   1  13          2.16          1.71         0.33 o                         
  -6   1  13          0.72          0.59         0.37 o                         
  -5   1  13         28.00         25.82         1.11 o                         
  -4   1  13         26.88         26.96         0.76 o                         
  -3   1  13          2.70          3.04         0.39 o                         
  -2   1  13         74.34         78.98         1.50 o                         
  -1   1  13         53.15         53.98         1.34 o                         
   0   1  13        730.16        758.78        13.17 o                         
   1   1  13         24.82         20.10         0.85 o                         
   2   1  13        450.01        425.21         8.36 o                         
   3   1  13         40.31         34.98         1.15 o                         
   4   1  13         11.37         11.38         1.70 o                         
   5   1  13          0.00          0.73         0.80 o                         
  -6   2  13         98.45         93.11         2.83 o                         
  -5   2  13          0.48          0.28         0.25 o                         
  -4   2  13          0.59          0.08         0.65 o                         
  -3   2  13         38.31         41.13         0.99 o                         
  -2   2  13         13.92         14.69         0.68 o                         
  -1   2  13        580.09        602.14        10.50 o                         
   0   2  13         89.48         95.95         1.94 o                         
   1   2  13        293.81        290.34         5.20 o                         
   2   2  13          4.53          6.83         0.47 o                         
   3   2  13          0.35         -0.08         0.32 o                         
   4   2  13          1.66          0.37         0.32 o                         
   5   2  13          1.11          0.80         0.60 o                         
  -6   3  13          1.62          1.00         0.24 o                         
  -5   3  13        115.57        116.79         2.82 o                         
  -4   3  13          0.07          0.58         0.30 o                         
  -3   3  13          5.00          6.90         0.49 o                         
  -2   3  13         23.48         22.88         0.80 o                         
  -1   3  13        174.67        185.82         4.51 o                         
   0   3  13         20.70         21.11         0.65 o                         
   1   3  13         45.35         45.90         1.09 o                         
   2   3  13         35.46         39.46         1.92 o                         
   3   3  13         23.00         17.61         0.64 o                         
   4   3  13         81.45         79.14         1.97 o                         
  -6   4  13          1.20          1.03         0.32 o                         
  -5   4  13          0.32          0.75         0.26 o                         
  -4   4  13        193.88        192.03         6.02 o                         
  -3   4  13         30.19         28.67         1.92 o                         
  -2   4  13        228.98        233.60         5.07 o                         
  -1   4  13          1.93          2.03         0.28 o                         
   0   4  13         16.43         18.72         0.63 o                         
   1   4  13         18.20         16.17         0.67 o                         
   2   4  13         48.74         53.57         1.56 o                         
   3   4  13          3.18          3.80         0.39 o                         
   4   4  13         86.47         87.30         2.13 o                         
  -5   5  13         11.91         11.71         0.67 o                         
  -4   5  13         50.36         52.62         2.03 o                         
  -3   5  13          3.27          2.44         0.47 o                         
  -2   5  13        114.65        118.46         3.62 o                         
  -1   5  13        138.31        131.43         3.84 o                         
   0   5  13        127.55        122.55         2.35 o                         
   1   5  13          5.48          4.95         0.46 o                         
   2   5  13          2.20          1.30         0.43 o                         
   3   5  13          0.14          0.27         0.19 o                         
  -4   6  13         43.12         43.43         1.44 o                         
  -3   6  13        124.50        116.15         3.54 o                         
  -2   6  13         89.39         87.59         2.64 o                         
  -1   6  13          0.15          1.69         0.33 o                         
   0   6  13          7.85          9.59         0.74 o                         
   1   6  13          2.14          3.61         0.42 o                         
   2   6  13          9.41          9.03         0.54 o                         
   3   6  13         19.39         20.55         0.65 o                         
  -3   7  13         46.97         46.58         1.48 o                         
  -2   7  13         68.24         65.25         1.98 o                         
  -1   7  13          0.04          0.47         0.33 o                         
   0   7  13          7.66          8.29         0.53 o                         
   1   7  13          0.08          0.32         0.43 o                         
  -6   0  14        159.12        156.99         6.35 o                         
  -4   0  14        148.67        166.32         6.62 o                         
  -2   0  14        258.30        270.73         6.29 o                         
   0   0  14        450.51        440.38        10.07 o                         
   2   0  14         50.87         47.85         1.90 o                         
  -6   1  14          9.36         10.09         0.60 o                         
  -5   1  14          3.88          4.47         0.43 o                         
  -4   1  14        122.39        132.09         2.51 o                         
  -3   1  14        191.03        190.86         3.20 o                         
  -2   1  14          2.84          2.68         0.32 o                         
  -1   1  14        539.73        547.66        10.34 o                         
   0   1  14         77.50         78.93         1.63 o                         
   1   1  14         15.39         16.58         0.73 o                         
   2   1  14         19.87         21.18         1.01 o                         
   3   1  14         17.70         16.02         0.89 o                         
  -6   2  14         17.56         19.38         1.13 o                         
  -5   2  14         58.05         58.43         1.36 o                         
  -4   2  14        102.52         98.47         2.15 o                         
  -3   2  14          0.11          0.30         0.22 o                         
  -2   2  14        292.06        303.48         6.70 o                         
  -1   2  14         20.11         18.55         0.64 o                         
   0   2  14          5.62          4.61         0.41 o                         
   1   2  14          8.59          7.31         0.45 o                         
   2   2  14         63.09         62.80         1.32 o                         
   3   2  14          0.00         -0.05         0.30 o                         
   4   2  14         10.83         11.92         2.13 o                         
  -6   3  14          1.52          2.32         0.53 o                         
  -5   3  14         14.30         13.98         0.52 o                         
  -4   3  14         13.61         13.83         0.64 o                         
  -3   3  14          1.05          0.98         0.32 o                         
  -2   3  14         10.59         11.37         0.51 o                         
  -1   3  14         81.55         79.37         1.64 o                         
   0   3  14         25.42         23.33         0.76 o                         
   1   3  14         39.12         42.45         1.00 o                         
   2   3  14         16.03         12.33         0.75 o                         
   3   3  14          0.25          0.18         0.26 o                         
   4   3  14          3.31          3.26         0.93 o                         
  -5   4  14          7.58          8.71         0.98 o                         
  -4   4  14          0.27          0.45         0.26 o                         
  -3   4  14        285.27        283.74         6.49 o                         
  -2   4  14          4.57          4.23         0.42 o                         
  -1   4  14        152.02        156.34         3.63 o                         
   0   4  14          0.22          0.05         0.21 o                         
   1   4  14         88.42         83.23         2.13 o                         
   2   4  14          0.20          0.06         0.22 o                         
   3   4  14          2.76          1.16         0.24 o                         
  -5   5  14         62.64         58.50         1.74 o                         
  -4   5  14         41.30         39.68         2.80 o                         
  -3   5  14         62.00         63.29         2.15 o                         
  -2   5  14          4.41          4.14         0.40 o                         
  -1   5  14          2.85          1.63         0.25 o                         
   0   5  14          9.08          9.08         0.46 o                         
   1   5  14          3.11          3.12         0.41 o                         
   2   5  14         10.89         11.96         0.52 o                         
   3   5  14         23.24         22.25         1.13 o                         
  -4   6  14         15.64         17.15         0.71 o                         
  -3   6  14          5.22          5.18         0.43 o                         
  -2   6  14          5.12          5.02         0.76 o                         
  -1   6  14          0.44          1.09         0.25 o                         
   0   6  14        115.48        122.07         2.93 o                         
   1   6  14          8.59          4.90         0.45 o                         
   2   6  14          1.00          0.83         0.28 o                         
  -2   7  14          0.36          0.40         0.37 o                         
  -1   7  14          0.01         -0.07         0.33 o                         
   0   7  14          1.85          0.68         0.57 o                         
  -5   0  15         37.94         33.05         1.31 o                         
  -3   0  15         14.04         14.84         0.69 o                         
  -1   0  15        129.40        135.04         3.93 o                         
   1   0  15          0.60          1.19         1.07 o                         
   3   0  15         51.75         56.04         2.87 o                         
  -6   1  15         14.08         13.82         0.61 o                         
  -5   1  15         42.51         41.46         1.02 o                         
  -4   1  15         14.96         15.32         0.57 o                         
  -3   1  15         81.85         87.06         3.22 o                         
  -2   1  15        212.56        222.22         3.69 o                         
  -1   1  15          6.85          6.35         0.51 o                         
   0   1  15         64.56         64.77         1.38 o                         
   1   1  15         45.95         44.08         1.55 o                         
   2   1  15         29.58         34.59         0.94 o                         
   3   1  15          4.64          3.94         1.03 o                         
  -5   2  15         20.21         21.34         0.68 o                         
  -4   2  15          7.37          7.77         0.43 o                         
  -3   2  15        164.60        167.65         2.84 o                         
  -2   2  15          0.73          0.42         0.20 o                         
  -1   2  15         27.79         29.62         0.81 o                         
   0   2  15         79.09         77.09         1.57 o                         
   1   2  15          3.98          3.64         0.44 o                         
   2   2  15         64.71         60.41         1.65 o                         
   3   2  15         20.18         20.74         1.07 o                         
  -5   3  15         20.74         18.90         0.62 o                         
  -4   3  15         73.46         68.13         1.78 o                         
  -3   3  15         30.49         30.31         0.85 o                         
  -2   3  15         74.50         73.67         1.52 o                         
  -1   3  15          0.00          0.13         0.33 o                         
   0   3  15         35.16         38.17         0.92 o                         
   1   3  15          3.48          0.46         0.21 o                         
   2   3  15          0.00          0.03         0.25 o                         
   3   3  15         44.87         58.11         1.86 o                         
  -5   4  15         18.34         19.65         0.75 o                         
  -4   4  15          0.00          0.22         0.22 o                         
  -3   4  15         33.17         33.54         1.83 o                         
  -2   4  15         81.83         84.24         1.68 o                         
  -1   4  15         79.11         75.79         1.52 o                         
   0   4  15         23.52         25.55         0.80 o                         
   1   4  15         12.99         12.72         0.61 o                         
   2   4  15         24.58         24.37         0.79 o                         
   3   4  15          0.07         -0.33         0.33 o                         
  -4   5  15         42.08         43.02         2.13 o                         
  -3   5  15         90.09         80.99         2.07 o                         
  -2   5  15          2.09          1.80         0.26 o                         
  -1   5  15          0.41          0.15         0.20 o                         
   0   5  15         27.94         27.62         1.08 o                         
   1   5  15          1.93          2.07         0.33 o                         
   2   5  15          0.50          0.64         0.47 o                         
  -3   6  15         36.10         39.11         1.80 o                         
  -2   6  15          5.01          6.59         0.46 o                         
  -1   6  15          1.37          1.64         0.35 o                         
   0   6  15          7.57          8.45         0.73 o                         
   1   6  15          4.95          6.83         0.45 o                         
  -4   0  16        435.43        420.73         9.46 o                         
  -2   0  16        772.08        768.23        17.16 o                         
   0   0  16        124.03        124.22         3.75 o                         
   2   0  16         30.27         35.05         1.29 o                         
  -5   1  16        102.86        102.84         2.97 o                         
  -4   1  16          7.52          6.65         0.38 o                         
  -3   1  16         28.70         29.44         0.69 o                         
  -2   1  16          6.98          7.11         0.39 o                         
  -1   1  16         63.44         59.52         1.32 o                         
   0   1  16          7.16          7.57         0.43 o                         
   1   1  16         13.25         10.65         0.50 o                         
   2   1  16          4.00          4.50         0.45 o                         
  -5   2  16          0.00          0.28         0.27 o                         
  -4   2  16          8.46          8.82         0.50 o                         
  -3   2  16         16.39         17.89         0.64 o                         
  -2   2  16         82.13         79.77         1.77 o                         
  -1   2  16          0.09          0.10         0.19 o                         
   0   2  16         44.11         43.94         0.99 o                         
   1   2  16          1.07          2.22         0.34 o                         
   2   2  16          0.21          0.15         0.27 o                         
   3   2  16          1.12          0.00         0.47 o                         
  -4   3  16          7.69          7.60         0.46 o                         
  -3   3  16         32.62         31.42         0.84 o                         
  -2   3  16         28.94         25.13         0.67 o                         
  -1   3  16          3.37          2.32         0.37 o                         
   0   3  16          3.35          2.03         0.24 o                         
   1   3  16         10.89          8.73         0.44 o                         
   2   3  16         27.86         32.75         1.19 o                         
  -4   4  16         21.31         17.80         1.03 o                         
  -3   4  16         40.81         42.29         1.17 o                         
  -2   4  16         54.96         50.91         1.18 o                         
  -1   4  16         13.92         11.32         0.43 o                         
   0   4  16         13.81         14.14         0.64 o                         
   1   4  16         68.05         78.09         1.94 o                         
   2   4  16          1.82          1.60         0.38 o                         
  -3   5  16         29.13         31.35         1.04 o                         
  -2   5  16          1.28          1.55         0.37 o                         
  -1   5  16         12.24         10.78         0.48 o                         
   0   5  16         27.59         27.53         0.96 o                         
   1   5  16          4.37          3.32         0.38 o                         
  -3   0  17         13.31         12.54         0.66 o                         
  -1   0  17         28.62         34.40         1.31 o                         
   1   0  17         27.79         34.73         1.26 o                         
  -4   1  17        151.64        144.91         2.90 o                         
  -3   1  17          1.12          1.32         0.28 o                         
  -2   1  17         50.89         51.85         1.11 o                         
  -1   1  17         28.06         28.09         0.81 o                         
   0   1  17         35.92         37.99         0.98 o                         
   1   1  17          4.10          3.09         0.35 o                         
   2   1  17          4.25          4.99         0.67 o                         
  -4   2  17         36.89         36.34         2.53 o                         
  -3   2  17         70.60         65.35         1.44 o                         
  -2   2  17         73.41         74.56         1.50 o                         
  -1   2  17         27.16         23.44         0.63 o                         
   0   2  17         29.59         29.02         0.71 o                         
   1   2  17         11.56         14.73         0.59 o                         
   2   2  17         13.99         12.92         0.87 o                         
  -3   3  17          8.70          9.22         0.44 o                         
  -2   3  17         35.46         33.33         0.84 o                         
  -1   3  17          1.23          0.10         0.19 o                         
   0   3  17         42.96         41.22         0.90 o                         
   1   3  17         18.39         28.82         1.57 o                         
  -3   4  17          0.00          0.07         0.27 o                         
  -2   4  17          9.42         10.23         0.48 o                         
  -1   4  17         11.91         11.82         0.97 o                         
   0   4  17         19.72         17.98         1.07 o                         
  -2   0  18          1.46          1.07         0.53 o                         
   0   0  18          1.31         -0.02         0.30 o                         
  -3   1  18          5.69          4.66         0.41 o                         
  -2   1  18          0.91          0.26         0.29 o                         
  -1   1  18         11.45         12.81         0.49 o                         
   0   1  18         27.33         28.61         0.76 o                         
   1   1  18         25.31         23.53         1.40 o                         
  -3   2  18          0.98          0.47         0.25 o                         
  -2   2  18         22.94         20.39         0.69 o                         
  -1   2  18          0.86          0.94         0.19 o                         
   0   2  18         39.39         36.55         1.03 o                         
  -2   3  18          0.50          0.13         0.19 o                         
  -1   3  18          5.25          6.59         0.41 o                         
                                                                                
